# Supplementary material for: Austrian Raw-Milk Hard-Cheese Ripening Involves Successional Dynamics of Non-Inoculated Bacteria and Fungi
Source: Foods. 2020 Dec 11;9(12):1851. doi: 10.3390/foods9121851 (PMC7763656; doi:10.3390/foods9121851)
Supplement: Supplementary file 1 [file foods-09-01851-s001.zip]

Archive with 10 entries (10 files):
- Figure_S1-examples_dPCR.pdf
- Figure_S2-qPCR_vs_dPCR.pdf
- Figure_S3-heatmap_ASVs_relfreq.pdf
- Table_S1-MIQE_quidelines_qPCR.pdf
- Table_S2-MIQE_guidelines_dPCR.pdf
- Table_S3-Diversity.pdf
- Table_S4-FCE_qPCR.pdf
- Table_S5-FCE_qPCR_p-value.pdf
- Table_S6-bASV.csv
- Table_S7-fASV.csv
