# Supplementary material for: Austrian Raw-Milk Hard-Cheese Ripening Involves Successional Dynamics of Non-Inoculated Bacteria and Fungi
Source: Foods. 2020 Dec 11;9(12):1851. doi: 10.3390/foods9121851 (PMC7763656; doi:10.3390/foods9121851)
Supplement: Supplementary file 1 [file foods-09-01851-s001.zip › Table_S6-bASV.csv]

Table S6. Bacterial ASV table. Includes the bacterial ASV (bASV) name as they appear in the manuscript, the best taxonomic assignment of each bASV according to the SILVA database (v138) and its nucleotide sequence.
ASV-name	Taxonomy (SILVA)	Nucleotide sequence
bASV-01	D_0__Bacteria;D_1__Firmicutes;D_2__Bacilli;D_3__Bacillales;D_4__Staphylococcaceae;D_5__Staphylococcus;D_6__Staphylococcus equorum	GATGAACGCTGGCGGCGTGCCTAATACATGCAAGTCGAGCGAACGGATAAGGAGCTTGCTCCTTTGAAGTTAGCGGCGGACGGGTGAGTAACACGTGGGTAACCTACCTATAAGACTGGAATAACTTCGGGAAACCGGAGCTAATGCCGGATAACATTTGGAACCGCATGGTTCTAAAGTAAAAGATGGTTTTGCTATCACTTATAGATGGACCCGCGCCGTATTAGCTAGTTGGTAAGGTAACGGCTTACCAAGGCAACGATACGTAGCCGACCTGAGAGGGTGATCGGCCACACTGGAACTGAGACACGGTCCAGACTCCTACGGGAGGCAGCAGTAGGGAATCTTCCGCAATGGACGAAAGTCTGACGGAGCAACGCCGCGTGAGTGATGAAGGTT…
bASV-02	D_0__Bacteria;D_1__Firmicutes;D_2__Bacilli;D_3__Bacillales;D_4__Staphylococcaceae;D_5__Staphylococcus;D_6__Staphylococcus equorum	GATGAACGCTGGCGGCGTGCCTAATACATGCAAGTCGAGCGAACGGATAAGGAGCTTGCTCCTTTGAAGTTAGCGGCGGACGGGTGAGTAACACGTGGGTAACCTACCTATAAGACTGGAATAACTTCGGGAAACCGGAGCTAATGCCGGATAACATTTGGAACCGCATGGTTCTAAAGTAAAAGATGGTTTTGCTATCACTTATAGATGGACCCGCGCCGTATTAGCTAGTTGGTAAGGTAACGGCTTACCAAGGCAACGATACGTAGCCGACCTGAGAGGGTGATCGGCCACACTGGAACTGAGACACGGTCCAGACTCCTACGGGAGGCAGCAGTAGGGAATCTTCCGCAATGGACGAAAGTCTGACGGAGCAACGCCGCGTGAGTGATGAAGGTT…
bASV-03	D_0__Bacteria;D_1__Proteobacteria;D_2__Gammaproteobacteria;D_3__Pseudomonadales;D_4__Moraxellaceae;D_5__Psychrobacter	ATTGAACGCTGGCGGCAGGCTTAACACATGCAAGTCGAGCGGAAACGATGATAGCTTGCTATCAGGCGTCGAGCGGCGGACGGGTGAGTAACACTTAGGAATCTACCTAGTAGTGGGGGATAGCTCGGGGAAACTCGAATTAATACCGCATACGACCTACGGGAGAAAGGGGGCAGTTTACTGCTCTCGCTATTAGATGAGCCTAAGTCGGATTAGCTAGATGGTGGGGTAAAGGCCTACCATGGCGACGATCTGTAGCTGGTCTGAGAGGATGATCAGCCACACCGGGACTGAGACACGGCCCGGACTCCTACGGGAGGCAGCAGTGGGGAATATTGGACAATGGGGGCAACCCTGATCCAGCCATGCCGCGTGTGTGAAGAAGGCCTTTTGGTTGTA…
bASV-04	D_0__Bacteria;D_1__Firmicutes;D_2__Bacilli;D_3__Lactobacillales;D_4__Streptococcaceae;D_5__Streptococcus;D_6__Streptococcus salivarius subsp. thermophilus	GACGAACGCTGGCGGCGTGCCTAATACATGCAAGTAGAACGCTGAAGAGAGGAGCTTGCTCTTCTTGGATGAGTTGCGAACGGGTGAGTAACGCGTAGGTAACCTGCCTTGTAGCGGGGGATAACTATTGGAAACGATAGCTAATACCGCATAACAATGGATGACACATGTCATTTATTTGAAAGGGGCAATTGCTCCACTACAAGATGGACCTGCGTTGTATTAGCTAGTAGGTGAGGTAATGGCTCACCTAGGCGACGATACATAGCCGACCTGAGAGGGTGATCGGCCACACTGGGACTGAGACACGGCCCAGACTCCTACGGGAGGCAGCAGTAGGGAATCTTCGGCAATGGGGGCAACCCTGACCGAGCAACGCCGCGTGAGTGAAGAAGGTTT…
bASV-05	D_0__Bacteria;D_1__Actinobacteria;D_2__Actinobacteria;D_3__Corynebacteriales;D_4__Corynebacteriaceae;D_5__Corynebacterium 1	GACGAACGCTGGCGGCGTGCTTAACACATGCAAGTCGAACGGAAAGGCCCCAGCTTGCTGGGGTACTCGAGTGGCGAACGGGTGAGTAACACGTGGGTGATCTGCCCTGCACTTCGGGATAAGCCTGGGAAACTGGGTCTAATACCGGATAGGACCATCGTTTAGTGTCGGTGGTGGAAAGTTTTTCGGTGCAGGATGAGCCCGCGGCCTATCAGCTTGTTGGTGGGGTAATGGCCTACCAAGGCGTCGACGGGTAGCCGGCCTGAGAGGGTGGACGGCCACATTGGGACTGAGACACGGCCCAAACTCCTACGGGAGGCAGCAGTGGGGAATATTGCACAATGGGCGCAAGCCTGATGCAGCGACGCCGCGTGGGGGATGACGGCCTTCGGGTTGTAA…
bASV-06	D_0__Bacteria;D_1__Firmicutes;D_2__Bacilli;D_3__Bacillales;D_4__Staphylococcaceae;D_5__Staphylococcus;D_6__Staphylococcus equorum	GATGAACGCTGGCGGCGTGCCTAATACATGCAAGTCGAGCGAACAGATAAGGAGCTTGCTCCTTTGAAGTTAGCGGCGGACGGGTGAGTAACACGTGGGTAACCTACCTATAAGACTGGAATAACTTCGGGAAACCGGAGCTAATGCCGGATAACATTTGGAACCGCATGGTTCTAAAGTAAAAGATGGTTTTGCTATCACTTATAGATGGACCCGCGCCGTATTAGCTAGTTGGTAAGGTAACGGCTTACCAAGGCAACGATACGTAGCCGACCTGAGAGGGTGATCGGCCACACTGGAACTGAGACACGGTCCAGACTCCTACGGGAGGCAGCAGTAGGGAATCTTCCGCAATGGACGAAAGTCTGACGGAGCAACGCCGCGTGAGTGATGAAGGTT…
bASV-07	D_0__Bacteria;D_1__Actinobacteria;D_2__Actinobacteria;D_3__Micrococcales;D_4__Brevibacteriaceae;D_5__Brevibacterium;D_6__Brevibacterium linens BL2	GACGAACGCTGGCTGCGTGCTTAACACATGCAAGTCGAACGCTGAAGCCCTGGTGCTTGCACCGGGGTGGATGAGTGGCGAACGGGTGAGTAACACGTGAGTAACCTGCCCCCGACTTCGGGATAAGCCCGGGAAACTGGGTCTAATACCGGATATGACGACCGAAGGCATCTTTGGTTGTGGAAAGTTTTTTCGGTTGGGGATGGGCTCGCGGCCTATCAGTTTGTTGGTGAGGTAATGGCTCACCAAGACGACGACGGGTAGCCGGCCTGAGAGGGCGACCGGCCACACTGGGACTGAGACACGGCCCAGACTCCTACGGGAGGCAGCAGTGGGGAATATTGCACAATGGGGGAAACCCTGATGCAGCGACGCAGCGTGCGGGATGACGGCCTTCGG…
bASV-08	D_0__Bacteria;D_1__Actinobacteria;D_2__Actinobacteria;D_3__Micrococcales;D_4__Microbacteriaceae;D_5__Leucobacter	GACGAACGCTGGCGGCGTGCTTAACACATGCAAGTCGAACGCTGAAGCTCCCTGCTTGCAGGGGGTGGATGAGTGGCGAACGGGTGAGTAACACGTGAGTAACCTGCCCTTGGCTTTGGGATAAGCGCTGGAAACGGCGTCTAATACCGGATATGACTGGGTATCGCATGATGCTTGGTGGAAAGATTTATCGGCCTTGGATGGACTCGCGGCCTATCAGCTTGTTGGTGAGGTAATGGCTTACCAAGGCGACGACGGGTAGCCGGCCTGAGAGGGTGACCGGCCACACTGGGACTGAGATACGGCCCAGACTCCTACGGGAGGCAGCAGTGGGGAATATTGCACAATGGGCGCAAGCCTGATGCAGCAACGCCGCGTGAGGGATGACGGCCTTCGGGT…
bASV-09	D_0__Bacteria;D_1__Firmicutes;D_2__Bacilli;D_3__Bacillales;D_4__Staphylococcaceae;D_5__Staphylococcus;D_6__Staphylococcus equorum	GATGAACGCTGGCGGCGTGCCTAATACATGCAAGTCGAGCGAACGGATAAGGAGCTTGCTCCTTTGAAGTTAGCGGCGGACGGGTGAGTAACACGTGGGTAACCTACCTATAAGACTGGAATAACTTCGGGAAACCGGAGCTAATGCCGGATAACATTTGGAACCGCATGGTTCTAAAGTAAAAGATGGTTTTGCTATCACTTATAGATGGACCCGCGCCGTATTAGCTAGTTGGTAAGGTAACGGCTTACCAAGGCAACGATACGTAGCCGACCTGAGAGGGTGATCGGCCACACTGGAACTGAGACACGGTCCAGACTCCTACGGGAGGCAGCAGTAGGGAATCTTCCGCAATGGACGAAAGTCTGACGGAGCAACGCCGCGTGAGTGATGAAGGTT…
bASV-10	D_0__Bacteria;D_1__Actinobacteria;D_2__Actinobacteria;D_3__Micrococcales;D_4__Brevibacteriaceae;D_5__Brevibacterium	GACGAACGCTGGCTGCGTGCTTAACACATGCAAGTCGAACGCTGAAGCCCTGGTGCTTGCACCGGGGTGGATGAGTGGCGAACGGGTGAGTAACACGTGAGTAACCTGCCCCCGACTTCGGGATAAGCCCGGGAAACTGGGTCTAATACCGGATATGACCATGACTCGCATGAGTGATGGTGGAAAGTTTTTTCGGTTGGGGATGGGCTCGCGGCCTATCAGTTTGTTGGTGAGGTAATGGCTCACCAAGACGACGACGGGTAGCCGGCCTGAGAGGGCGACCGGCCACACTGGGACTGAGACACGGCCCAGACTCCTACGGGAGGCAGCAGTGGGGAATATTGCACAATGGGGGAAACCCTGATGCAGCGACGCAGCGTGCGGGATGACGGCCTTCGG…
bASV-11	D_0__Bacteria;D_1__Firmicutes;D_2__Bacilli;D_3__Bacillales;D_4__Staphylococcaceae;D_5__Staphylococcus;D_6__Staphylococcus equorum	GATGAACGCTGGCGGCGTGCCTAATACATGCAAGTCGAGCGAACGGATAAGGAGCTTGCTCCTTTGAAGTTAGCGGCGGACGGGTGAGTAACACGTGGGTAACCTACCTATAAGACTGGAATAACTTCGGGAAACCGGAGCTAATGCCGGATAACATTTGGAACCGCATGGTTCTAAAGTAAAAGATGGTTTTGCTATCACTTATAGATGGACCCGCGCCGTATTAGCTAGTTGGTAAGGTAACGGCTTACCAAGGCAACGATACGTAGCCGACCTGAGAGGGTGATCGGCCACACTGGAACTGAGACACGGTCCAGACTCCTACGGGAGGCAGCAGTAGGGAATCTTCCGCAATGGACGAAAGTCTGACGGAGCAACGCCGCGTGAGTGATGAAGGTT…
bASV-12	D_0__Bacteria;D_1__Firmicutes;D_2__Bacilli;D_3__Bacillales;D_4__Staphylococcaceae;D_5__Staphylococcus;D_6__Staphylococcus equorum	GATGAACGCTGGCGGCGTGCCTAATACATGCAAGTCGAGCGAACGGATAAGGAGCTTGCTCCTTTGAAGTTAGCGGCGGACGGGTGAGTAACACGTGGGTAACCTACCTATAAGACTGGAATAACTTCGGGAAACTGGAGCTAATGCCGGATAACATTTGGAACCGCATGGTTCTAAAGTAAAAGATGGTTTTGCTATCACTTATAGATGGACCCGCGCCGTATTAGCTAGTTGGTAAGGTAACGGCTTACCAAGGCAACGATACGTAGCCGACCTGAGAGGGTGATCGGCCACACTGGAACTGAGACACGGTCCAGACTCCTACGGGAGGCAGCAGTAGGGAATCTTCCGCAATGGACGAAAGTCTGACGGAGCAACGCCGCGTGAGTGATGAAGGTT…
bASV-13	D_0__Bacteria;D_1__Actinobacteria;D_2__Actinobacteria;D_3__Micrococcales;D_4__Brevibacteriaceae;D_5__Brevibacterium;D_6__Brevibacterium yomogidense	GACGAACGCTGGCGGCGTGCTTAACACATGCAAGTCGAACGCTGAAGCTCGCAGCTTGCTGTGGGTGGATGAGTGGCGAACGGGTGAGTAACACGTGAGTAACCTGCCCCTGACTGCGGGATAAGCCCGGGAAACTGGGTCTAATACCGCATATGACACTTGGCCGCATGGTCAGAGTGTGGAAAGTTTTTCGGTTGGGGATGGGCTCGCGGCCTATCAGCTTGTTGGTGGGGTAAAGGCCTACCAAGGCGACGACGGGTAGCCGGCCTGAGAGGGCGACCGGCCACACTGGGACTGAGACACGGCCCAGACTCCTACGGGAGGCAGCAGTGGGGAATATTGCACAATGGGGGAAACCCTGATGCAGCGACGCCGCGTGAGGGATGACGGCCTTCGGGT…
bASV-14	D_0__Bacteria;D_1__Actinobacteria;D_2__Actinobacteria;D_3__Micrococcales;D_4__Brevibacteriaceae;D_5__Brevibacterium	GACGAACGCTGGCTGCGTGCTTAACACATGCAAGTCGAACGCTGAAGCCGGGTGCTTGCACCTGGTGGATGAGTGGCGAACGGGTGAGTAACACGTGAGTAACCTGCCCCTGATTTCGGGATAAGCCTGGGAAACCGGGTCTAATACCGGATACGACCGGAGAAGGCATCTTCTCTGGTGGAAAGTTTTTCGATTGGGGATGGGCTCGCGGCCTATCAGTTTGTTGGTGGGGTAATGGCCTACCAAGGCGACGACGGGTAGCCGGCCTGAGAGGGCGACCGGCCACACTGGGACTGAGACACGGCCCAGACTCCTACGGGAGGCAGCAGTGGGGAATATTGCACAATGGGGGAAACCCTGATGCAGCGACGCAGCGTGCGGGATGACGGCCTTCGGGTT…
bASV-15	D_0__Bacteria;D_1__Actinobacteria;D_2__Actinobacteria;D_3__Micrococcales;D_4__Brevibacteriaceae;D_5__Brevibacterium	GACGAACGCTGGCTGCGTGCTTAACACATGCAAGTCGAACGCTGAAGCCCTGGTGCTTGCACCGGGGTGGATGAGTGGCGAACGGGTGAGTAACACGTGAGTAACCTGCCCCCGACTTCGGGATAAGCCCGGGAAACTGGGTCTAATACCGGATATGACGACCGAAGGCATCTTTGGTTGTGGAAAGTTTTTTCGGTTGGGGATGGGCTCGCGGCCTATCAGTTTGTTGGTGAGGTAATGGCTCACCAAGACGACGACGGGTAGCCGGCCTGAGAGGGCGACCGGCCACACTGGGACTGAGACACGGCCCAGACTCCTACGGGAGGCAGCAGTGGGGAATATTGCACAATGGGGGAAACCCTGATGCAGCGACGCAGCGTGCGGGATGACGGCCTTCGG…
bASV-16	D_0__Bacteria;D_1__Proteobacteria;D_2__Gammaproteobacteria;D_3__Oceanospirillales;D_4__Halomonadaceae;D_5__Halomonas	ATTGAACGCTGGCGGCAGGCTTAACACATGCAAGTCGAGCGGAAACGATGGAGTGCTTGCACTTCAGGCGTCGAGCGGCGGACGGGTGAGTAATGCATAGGAATCTGCCCGGTCGTGGGGGATAACGTGGGGAAACCCACGCTAATACCGCATACGTCCTACGGGAGAAAGCGGGGTTTCGGCCTCGCGCGATCGGATGAGCCTATGTCGGATTAGCTGGTTGGTGAGGTAAAGGCTCACCAAGGCAACGATCCGTAGCTGGTTTGAGAGGATGATCAGCCACATCGGGACTGAGACACGGCCCGAACTCCTACGGGAGGCAGCAGTGGGGAATATTGGACAATGGGCGCAAGCCTGATCCAGCCATGCCGCGTGTGTGAAGAAGGCTTTCGGGTTGTA…
bASV-17	D_0__Bacteria;D_1__Proteobacteria;D_2__Gammaproteobacteria;D_3__Oceanospirillales;D_4__Halomonadaceae;D_5__Halomonas	ATTGAACGCTGGCGGCAGGCCTAACACATGCAAGTCGAGCGGTAACAGGGGGTGCTTGCACCCCGCTGACGAGCGGCGGACGGGTGAGTAATGCATAGGAATCTGCCCGATAGTGGGGGATAACCTGGGGAAACTCAGACTAATACCGCATACGTCCTACGGGAGAAAGGGGGCTTCGGCTCCCGCTATTGGATGAGCCTATGTCGGATTAGCTAGTTGGTGAGGTAATGGCTCACCAAGGCAGCGATCCGTAGCTGGTCTGAGAGGATGATCAGCCACATCGGGACTGAGACACGGCCCGAACTCCTACGGGAGGCAGCAGTGGGGAATATTGGACAATGGGGGCAACCCTGATCCAGCCATGCCGCGTGTGTGAAGAAGGCCCTCGGGTTGTAAAGC…
bASV-18	D_0__Bacteria;D_1__Actinobacteria;D_2__Actinobacteria;D_3__Micrococcales;D_4__Dermabacteraceae;D_5__Brachybacterium	GACGAACGCTGGCGGCGTGCTTAACACATGCAAGTCGAACGATGACGGTGGTGCTTGCACTACCTGATTAGTGGCGAACGGGTGAGTAACACGTGAGTAACCTGCCCTTCACTTCGGGATAACCTCGGGAAATCGTGGCTAATACCGGATATGAACCCTTGTCGCATGGTGGGGGTTGGAAAGATTTATCGGTGAAGGATGGACTCGCGGCCTATCAGTTTGTTGGTGAGGTAATGGCTCACCAAGACGATGACGGGTAGCCGGCCTGAGAGGGCGACCGGCCACACTGGGACTGAGACACGGCCCAGACTCCTACGGGAGGCAGCAGTGGGGAATATTGCACAATGGGCGAAAGCCTGATGCAGCGACGCCGCGTGGGGGATGACGGCCTTCGGGTTG…
bASV-19	D_0__Bacteria;D_1__Proteobacteria;D_2__Gammaproteobacteria;D_3__Oceanospirillales;D_4__Halomonadaceae;D_5__Halomonas	ATTGAACGCTGGCGGCAGGCTTAACACATGCAAGTCGAGCGGAAACGATGGAGTGCTTGCACTTCAGGCGTCGAGCGGCGGACGGGTGAGTAATGCATAGGAATCTGCCCGGTCGTGGGGGATAACGTGGGGAAACCCACGCTAATACCGCATACGTCCTACGGGAGAAAGCGGGGTTTCGGCCTCGCGCGATCGGATGAGCCTATGTCGGATTAGCTGGTTGGTGAGGTAAAGGCTCACCAAGGCAACGATCCGTAGCTGGTTTGAGAGGATGATCAGCCACATCGGGACTGAGACACGGCCCGAACTCCTACGGGAGGCAGCAGTGGGGAATATTGGACAATGGGCGCAAGCCTGATCCAGCCATGCCGCGTGTGTGAAGAAGGCTTTCGGGTTGTA…
bASV-20	D_0__Bacteria;D_1__Firmicutes;D_2__Bacilli;D_3__Bacillales;D_4__Staphylococcaceae;D_5__Staphylococcus;D_6__Staphylococcus equorum	GATGAACGCTGGCGGCGTGCCTAATACATGCAAGTCGAGCGAACGGATAAGGAGCTTGCTCCTTTGAAGTTAGCGGCGGACGGGTGAGTAACACGTGGGTAACCTACCTATAAGACTGGAATAACTTCGGGAAACCGGAGCTAATGCCGGATAACATTTGGAACCGCATGGTTCTAAAGTAAAAGATGGTTTTGCTATCACTTATAGATGGACCCGCGCCGTATTAGCTAGTTGGTAAGGTAACGGCTTACCAAGGCAACGATACGTAGCCGACCTGAGAGGGTGATCGGCCACACTGGAACTGAGACACGGTCCAGACTCCTACGGGAGGCAGCAGTAGGGAATCTTCCGCAATGGACGAAAGTCTGACGGAGCAACGCCGCGTGAGTGATGAAGGTT…
bASV-21	D_0__Bacteria;D_1__Actinobacteria;D_2__Actinobacteria;D_3__Corynebacteriales;D_4__Corynebacteriaceae;D_5__Corynebacterium 1;D_6__Corynebacterium casei	GATGAACGCTGGCGGCGTGCTTAACACATGCAAGTCGAACGGAAAGGCCTCAGCTTGCTGGGGTACTCGAGTGGCGAACGGGTGAGTAACACGTGGGTGATCTGCCCTGCACTTTGGGATAAGCTTGGGAAACTGGGTCTAATACCGAATATGACCACTTCTTGGATGTTGTGGTGGAAAGCTTTTGCGGTGTGGGATGAGCCTGCGGCCTATCAGCTTGTTGGTGGGGTAATGGCCTACCAAGGCGGCGACGGGTATCCGGCCTGAGAGGGTGTACGGACACATTGGGACTGAGATACGGCCCAGACTCCTACGGGAGGCAGCAGTGGGGAATATTGCACAATGGGCGCAAGCCTGATGCAGCGACGCCGCGTGGGGGATGAAGGCCTTCGGGTTGTA…
bASV-22	D_0__Bacteria;D_1__Proteobacteria;D_2__Gammaproteobacteria;D_3__Pseudomonadales;D_4__Moraxellaceae;D_5__Psychrobacter	ATTGAACGCTGGCGGCAGGCTTAACACATGCAAGTCGAGCGGAAACGATGATAGCTTGCTCCTAGGCGTCGAGCGGCGGACGGGTGAGTAACACTTAGGAATCTACCTAGTAGTGGGGGATAGCTCGGGGAAACTCGAATTAATACCGCATACGACCTACGGGAGAAAGGGGGCAGTTTACTGCTCTCGCTATTAGATGAGCCTAAGTCGGATTAGCTAGATGGTGGGGTAAAGGCCTACCATGGCGACGATCTGTAGCTGGTCTGAGAGGATGATCAGCCACACCGGGACTGAGACACGGCCCGGACTCCTACGGGAGGCAGCAGTGGGGAATATTGGACAATGGGGGCAACCCTGATCCAGCCATGCCGCGTGTGTGAAGAAGGCCTTTTGGTTGTA…
bASV-23	D_0__Bacteria;D_1__Proteobacteria;D_2__Gammaproteobacteria;D_3__Pseudomonadales;D_4__Moraxellaceae;D_5__Psychrobacter	ATTGAACGCTGGCGGCAGGCTTAACACATGCAAGTCGAGCGGAAACGATAGGAGCTTGCTATCAGGCGTCGAGCGGCGGACGGGTGAGTAACACTTAGGAATCTACCTAGTAGTGGGGGATAGCTCGGGGAAACTCGAATTAATACCGCATACGACCTACGGGAGAAAGGGGGCAGTTTACTGCTCTCGCTATTAGATGAGCCTAAGTCGGATTAGCTAGATGGTGGGGTAAAGGCCTACCATGGCGACGATCTGTAGCTGGTCTGAGAGGATGATCAGCCACACCGGGACTGAGACACGGCCCGGACTCCTACGGGAGGCAGCAGTGGGGAATATTGGACAATGGGGGCAACCCTGATCCAGCCATGCCGCGTGTGTGAAGAAGGCCTTTTGGTTGTA…
bASV-24	D_0__Bacteria;D_1__Firmicutes;D_2__Bacilli;D_3__Lactobacillales;D_4__Carnobacteriaceae;D_5__Alkalibacterium;D_6__uncultured Alkalibacterium sp.	GACGAACGCTGGCGGCATGCCTAATACATGCAAGTCGAACGATGATGCACTCTGCTTGCAGAGTGTTGAAGAGTGGCGAACGGGTGAGTAACACGTGGGGAACCTGCCCATAAGTGGGGGATAACATTCGGAAACGGATGCTAATACCGCATAGGTGATTTTAGCGCATGCTTTAATCATTAAAGATGGCTTCGGCTATCGCTTATGGATGGCCCCGCGGCGTATTAGCTAGTTGGTAAGGTAATGGCTTACCAAGGCATTGATACGTAGCCGACCTGAGAGGGTGATCGGCCACACTGGGACTGAGACACGGCCCAGACTCCTACGGGAGGCAGCAGTAGGGAATCTTCCACAATGGGCGAAAGCCTGATGGAGCAATGCCGCGTGAGTGAAGAAGGT…
bASV-25	D_0__Bacteria;D_1__Proteobacteria;D_2__Gammaproteobacteria;D_3__Pseudomonadales;D_4__Moraxellaceae;D_5__Psychrobacter	ATTGAACGCTGGCGGCAGGCTTAACACATGCAAGTCGAGCGGAAACGATAGGAGCTTGCTCCTAGGCGTCGAGCGGCGGACGGGTGAGTAACACTTAGGAATCTACCTAGTAGTGGGGGATAGCTCGGGGAAACTCGAATTAATACCGCATACGACCTACGGGAGAAAGGGGGCAGTTTACTGCTCTCGCTATTAGATGAGCCTAAGTCGGATTAGCTAGATGGTGGGGTAAAGGCCTACCATGGCGACGATCTGTAGCTGGTCTGAGAGGATGATCAGCCACACCGGGACTGAGACACGGCCCGGACTCCTACGGGAGGCAGCAGTGGGGAATATTGGACAATGGGGGCAACCCTGATCCAGCCATGCCGCGTGTGTGAAGAAGGCCTTTTGGTTGTA…
bASV-26	D_0__Bacteria;D_1__Firmicutes;D_2__Bacilli;D_3__Lactobacillales;D_4__Lactobacillaceae;D_5__Lactobacillus	GACGAACGCTGGCGGCGTGCCTAATACATGCAAGTCGAGCGAGCTGAATTCAAAGATCCCTTCGGGGTGATTTGTTGGACGCTAGCGGCGGATGGGTGAGTAACACGTGGGCAATCTGCCCTAAAGACTGGGATACCACTTGGAAACAGGTGCTAATACCGGATAACAACATGAATCGCATGATTCAAGTTTGAAAGGCGGCGCAAGCTGTCACTTTAGGATGAGCCCGCGGCGCATTAGCTAGTTGGTGGGGTAAAGGCCTACCAAGGCAATGATGCGTAGCCGAGTTGAGAGACTGATCGGCCACATTGGGACTGAGACACGGCCCAAACTCCTACGGGAGGCAGCAGTAGGGAATCTTCCACAATGGACGCAAGTCTGATGGAGCAACGCCGCGTG…
bASV-27	D_0__Bacteria;D_1__Proteobacteria;D_2__Gammaproteobacteria;D_3__Oceanospirillales;D_4__Halomonadaceae;D_5__Halomonas	ATTGAACGCTGGCGGCAGGCTTAACACATGCAAGTCGAGCGGAAACGATGGAGTGCTTGCACTTCAGGCGTCGAGCGGCGGACGGGTGAGTAATGCATAGGAATCTGCCCGGTCGTGGGGGATAACGTGGGGAAACCCACGCTAATACCGCATACGTCCTACGGGAGAAAGCGGGGTTTCGGCCTCGCGCGATCGGATGAGCCTATGTCGGATTAGCTGGTTGGTGAGGTAAAGGCTCACCAAGGCAACGATCCGTAGCTGGTTTGAGAGGATGATCAGCCACATCGGGACTGAGACACGGCCCGAACTCCTACGGGAGGCAGCAGTGGGGAATATTGGACAATGGGCGCAAGCCTGATCCAGCCATGCCGCGTGTGTGAAGAAGGCCTTCGGGTTGTA…
bASV-28	D_0__Bacteria;D_1__Firmicutes;D_2__Bacilli;D_3__Lactobacillales;D_4__Lactobacillaceae;D_5__Lactobacillus;D_6__Lactobacillus delbrueckii	GACGAACGCTGGCGGCGTGCCTAATACATGCAAGTCGAGCGAGCTGAATTCAAAGATCCCTTCGGGGTGATTTGTTGGACGCTAGCGGCGGATGGGTGAGTAACACGTGGGCAATCTGCCCTAAAGACTGGGATACCACTTGGAAACAGGTGCTAATACCGGATAACAACATGAATCGCATGATTCAAGTTTGAAAGGCGGCGCAAGCTGTCACTTTAGGATGAGCCCGCGGCGCATTAGCTAGTTGGTGGGGTAAAGGCCTACCAAGGCAATGATGCGTAGCCGAGTTGAGAGACTGATCGGCCACATTGGGACTGAGACACGGCCCAAACTCCTACGGGAGGCAGCAGTAGGGAATCTTCCACAATGGACGCAAGTCTGATGGAGCAACGCCGCGTG…
bASV-29	D_0__Bacteria;D_1__Proteobacteria;D_2__Gammaproteobacteria;D_3__Oceanospirillales;D_4__Halomonadaceae;D_5__Halomonas	ATTGAACGCTGGCGGCAGGCTTAACACATGCAAGTCGAGCGGAAACGATGGAGTGCTTGCACTTCAGGCGTCGAGCGGCGGACGGGTGAGTAATGCATAGGAATCTGCCCGGTCGTGGGGGATAACGTGGGGAAACCCACGCTAATACCGCATACGTCCTACGGGAGAAAGCGGGGTTTCGGCCTCGCGCGATCGGATGAGCCTATGTCGGATTAGCTGGTTGGTGAGGTAATGGCTCACCAAGGCAACGATCCGTAGCTGGTTTGAGAGGATGATCAGCCACATCGGGACTGAGACACGGCCCGAACTCCTACGGGAGGCAGCAGTGGGGAATATTGGACAATGGGCGCAAGCCTGATCCAGCCATGCCGCGTGTGTGAAGAAGGCCTTCGGGTTGTA…
bASV-30	D_0__Bacteria;D_1__Firmicutes;D_2__Bacilli;D_3__Bacillales;D_4__Staphylococcaceae;D_5__Staphylococcus;D_6__Staphylococcus equorum	GATGAACGCTGGCGGCGTGCCTAATACATGCAAGTCGAGCGAACGGATAAGGAGCTTGCTCCTTTGAAGTTAGCGGCGGACGGGTGAGTAACACGTGGGTAACCTACCTATAAGACTGGAATAACTTCGGGAAACCGGAGCTAATGCCGGATAATATTTGGAACCGCATGGTTCTAAAGTAAAAGATGGTTTTGCTATCACTTATAGATGGACCCGCGCCGTATTAGCTAGTTGGTAAGGTAACGGCTTACCAAGGCAACGATACGTAGCCGACCTGAGAGGGTGATCGGCCACACTGGAACTGAGACACGGTCCAGACTCCTACGGGAGGCAGCAGTAGGGAATCTTCCGCAATGGACGAAAGTCTGACGGAGCAACGCCGCGTGAGTGATGAAGGTT…
bASV-31	D_0__Bacteria;D_1__Proteobacteria;D_2__Gammaproteobacteria;D_3__Oceanospirillales;D_4__Halomonadaceae;D_5__Halomonas	ATTGAACGCTGGCGGCAGGCTTAACACATGCAAGTCGAGCGGAAACGATGGAGTGCTTGCACTTCAGGCGTCGAGCGGCGGACGGGTGAGTAATGCATAGGAATCTGCCCGGTCGTGGGGGATAACGTGGGGAAACCCACGCTAATACCGCATACGTCCTACGGGAGAAAGCGGGGTTTCGGCCTCGCGCGATCGGATGAGCCTATGTCGGATTAGCTGGTTGGTGAGGTAAAGGCTCACCAAGGCAACGATCCGTAGCTGGTTTGAGAGGATGATCAGCCACATCGGGACTGAGACACGGCCCGAACTCCTACGGGAGGCAGCAGTGGGGAATATTGGACAATGGGCGCAAGCCTGATCCAGCCATGCCGCGTGTGTGAAGAAGGCCCTCGGGTTGTA…
bASV-32	D_0__Bacteria;D_1__Proteobacteria;D_2__Gammaproteobacteria;D_3__Oceanospirillales;D_4__Halomonadaceae;D_5__Halomonas;D_6__Halovibrio variabilis	ATTGAACGCTGGCGGCAGGCCTAACACATGCAAGTCGAGCGGTAACAGGGGGTGCTTGCACCCCGCTGACGAGCGGCGGACGGGTGAGTAATGCATAGGAATCTGCCCGATAGTGGGGGATAACCTGGGGAAACTCAGACTAATACCGCATACGTCCTACGGGAGAAAGGGGGCTTCGGCTCCCGCTATTGGATGAGCCTATGTCGGATTAGCTAGTTGGTGAGGTAATGGCTCACCAAGGCAGCGATCCGTAGCTGGTCTGAGAGGATGATCAGCCACATCGGGACTGAGACACGGCCCGAACTCCTACGGGAGGCAGCAGTGGGGAATATTGGACAATGGGGGCAACCCTGATCCAGCCATGCCGCGTGTGTGAAGAAGGCCCTCGGGTTGTAAAGC…
bASV-33	D_0__Bacteria;D_1__Actinobacteria;D_2__Actinobacteria;D_3__Micrococcales;D_4__Brevibacteriaceae;D_5__Brevibacterium	GACGAACGCTGGCTGCGTGCTTAACACATGCAAGTCGAACGCTGAAGCCCTGGTGCTTGCACCGGGGTGGATGAGTGGCGAACGGGTGAGTAACACGTGAGTAACCTGCCCCCGACTTCGGGATAAGCCCGGGAAACTGGGTCTAATACCGGATATGACCATGACTCGCATGAGTGATGGTGGAAAGTTTTTTCGGTTGGGGATGGGCTCGCGGCCTATCAGTTTGTTGGTGAGGTAATGGCTCACCAAGACGACGACGGGTAGCCGGCCTGAGAGGGCGACCGGCCACACTGGGACTGAGACACGGCCCAGACTCCTACGGGAGGCAGCAGTGGGGAATATTGCACAATGGGGGAAACCCTGATGCAGCGACGCAGCGTGCGGGATGACGGCCTTCGG…
bASV-34	D_0__Bacteria;D_1__Proteobacteria;D_2__Gammaproteobacteria;D_3__Oceanospirillales;D_4__Halomonadaceae;D_5__Halomonas	ATTGAACGCTGGCGGCAGGCTTAACACATGCAAGTCGAGCGGAAACGATGGAGTGCTTGCACTTCAGGCGTCGAGCGGCGGACGGGTGAGTAATGCATAGGAATCTAGCCCGGTCGTGGGGGATAACGTGGGGAAACCCACGCTAATACCGCATACGTCCTACGGGAGAAAGCGGGGTTTCGGCCTCGCGCGATCGGATGAGCCTATGTCGGATTAGCTGGTTGGTGAGGTAACGGCTCACCAAGGCAACGATCCGTAGCTGGTTTGAGAGGATGATCAGCCACATCGGGACTGAGACACGGCCCGAACTCCTACGGGAGGCAGCAGTGGGGAATATTGGACAATGGGCGCAAGCCTGATCCAGCCATGCCGCGTGTGTGAAGAAGGCCTTCGGGTTGT…
bASV-35	D_0__Bacteria;D_1__Actinobacteria;D_2__Actinobacteria;D_3__Micrococcales;D_4__Brevibacteriaceae;D_5__Brevibacterium;D_6__Brevibacterium linens BL2	GACGAACGCTGGCTGCGTGCTTAACACATGCAAGTCGAACGCTGAAGCCCTGGTGCTTGCACCGGGGTGGATGAGTGGCGAACGGGTGAGTAACACGTGAGTAACCTGCCCCCGACTTCGGGATAAGCCCGGGAAACTGGGTCTAATACCGGATATGACGACCGAAGGCATCTTTGGTTGTGGAAAGTCTTTTCGGTTGGGGATGGGCTCGCGGCCTATCAGTTTGTTGGTGAGGTAATGGCTCACCAAGACGACGACGGGTAGCCGGCCTGAGAGGGCGACCGGCCACACTGGGACTGAGACACGGCCCAGACTCCTACGGGAGGCAGCAGTGGGGAATATTGCACAATGGGGGAAACCCTGATGCAGCGACGCAGCGTGCGGGATGACGGCCTTCGG…
bASV-36	D_0__Bacteria;D_1__Firmicutes;D_2__Bacilli;D_3__Lactobacillales;D_4__Lactobacillaceae;D_5__Lactobacillus	GACGAACGCTGGCGGCGTGCCTAATACATGCAAGTCGAGCGAGCTGAATTCAAAGATTCCTTCGGGATGATTTGTTGGACGCTAGCGGCGGATGGGTGAGTAACACGTGGGCAATCTGCCCTAAAGACTGGGATACCACTTGGAAACAGGTGCTAATACCGGATAACAACATGAATCGCATGATTCAAGTTTGAAAGGCGGCGCAAGCTGTCACTTTAGGATGAGCCCGCGGCGCATTAGCTAGTTGGTGGGGTAAAGGCCTACCAAGGCAATGATGCGTAGCCGAGTTGAGAGACTGATCGGCCACATTGGGACTGAGACACGGCCCAAACTCCTACGGGAGGCAGCAGTAGGGAATCTTCCACAATGGACGCAAGTCTGATGGAGCAACGCCGCGTG…
bASV-37	D_0__Bacteria;D_1__Firmicutes;D_2__Bacilli;D_3__Bacillales;D_4__Staphylococcaceae;D_5__Staphylococcus;D_6__Staphylococcus equorum	GATGAACGCTGGCGGCGTGCCTAATACATGCAAGTCGAGCGAACGGATAAGGAGCTTGCTCCTTTGAAGTTAGCGGCGGACGGGTGAGTAACACGTGGGTAACCTACCTATAAGACTGGAATAACTTCGGGAAACCGGAGCTAATGCCGGATAACATTTGGAACCGCATGGTTCTAAAGTAAAAGATGGTTTTGCTATCACTTATAGATGGACCCGCGCCGTATTAGCTAGTTGGTAAGGTAACGGCTTACCAAGGCAACGATACGTAGCCGACCTGAGAGGGTGATCGGCCACACTGGAACTGAGACACGGTCCAGACTCCTACGGGAGGCAGCAGTAGGGAATCTTCCGCAATGGACGAAAGTCTGACGGAGCAACGCCGCGTGAGTGATGAAGGTT…
bASV-38	D_0__Bacteria;D_1__Bacteroidetes;D_2__Bacteroidia;D_3__Sphingobacteriales;D_4__Sphingobacteriaceae;D_5__Sphingobacterium	GATGAACGCTAGCGGCAGGCCTAATACATGCAAGTCGAACGGGATCCATTGGTAGCTTGCTACCGATGGTGAGAGTGGCGCACGGGTGCGTAACGCGTGAGCAACCTACCCATATCAGGGGGATAGCCCGGAGAAATCCGGATTAATACCGCATATGGCCGAGAGGAAGCATTTTCTTTCGGTCAAATATTTATAGGATATGGATGGGCTCGCGTGACATTAGCTAGTTGGTGGAGTAACGGCCCACCAAGGCTACGATGTCTAGGGGCTCTGAGAGGAGAATCCCCCACACTGGTACTGAGACACGGACCAGACTCCTACGGGAGGCAGCAGTAAGGAATATTGGTCAATGGGGGCAACCCTGAACCAGCCATGCCGCGTGCAGGAAGACTGCCCTAC…
bASV-39	D_0__Bacteria;D_1__Firmicutes;D_2__Bacilli;D_3__Lactobacillales;D_4__Lactobacillaceae;D_5__Lactobacillus	GACGAACGCTGGCGGCGTGCCTAATACATGCAAGTCGAGCGAGCTGAATTCAAAGATTCCTTCGGGATGATTTGTTGGACGCTAGCGGCGGATGGGTGAGTAACACGTGGGCAATCTGCCCTAAAGACTGGGATACCACTTGGAAACAGGTGCTAATACCGGATAACAACATGAATCGCATGATTCAAGTTTGAAAGGCGGCGCAAGCTGTCACTTTAGGATGAGCCCGCGGCGCATTAGCTAGTTGGTGGGGTAAAGGCCTACCAAGGCAATGATGCGTAGCCGAGTTGAGAGACTGATCGGCCACATTGGGACTGAGACACGGCCCAAACTCCTACGGGAGGCAGCAGTAGGGAATCTTCCACAATGGACGCAAGTCTGATGGAGCAACGCCGCGTG…
bASV-40	D_0__Bacteria;D_1__Actinobacteria;D_2__Actinobacteria;D_3__Micrococcales;D_4__Brevibacteriaceae;D_5__Brevibacterium	GACGAACGCTGGCTGCGTGCTTAACACATGCAAGTCGAACGCTGAAGCCCTGGTGCTTGCACCGGGGTGGATGAGTGGCGAACGGGTGAGTAACACGTGAGTAACCTGCCCCCGACTTCGGGATAAGCCCGGGAAACTGGGTCTAATACCGGATATGACGACCGAAGGCATCTTTGGTTGTGGAAAGTTTTTTCGGTTGGGGATGGGCTCGCGGCCTATCAGTTTGTTGGTGAGGTAATGGCTCACCAAGACGACGACGGGTAGCCGGCCTGAGAGGGCGACCGGCCACACTGGGACTGAGACACGGCCCAGACTCCTACGGGAGGCAGCAGTGGGGAATATTGCACAATGGGGGAAACCCTGATGCAGCGACGCAGCGTGCGGGATGACGGCCTTCGG…
bASV-41	D_0__Bacteria;D_1__Proteobacteria;D_2__Gammaproteobacteria;D_3__Oceanospirillales;D_4__Halomonadaceae;D_5__Halomonas	ATTGAACGCTGGCGGCAGGCTTAACACATGCAAGTCGAGCGGAAACGATGGAGTGCTTGCACTTCAGGCGTCGAGCGGCGGACGGGTGAGTAATGCATAGGAATCTACCCGGTCGTGGGGGATAACGTGGGGAAACCCACGCTAATACCGCATACGTCCTACGGGAGAAAGCGGGGTTTCGGCCTCGCGCGATCGGATGAGCCTATGTCGGATTAGCTGGTTGGTGAGGTAACGGCTCACCAAGGCAACGATCCGTAGCTGGTTTGAGAGGATGATCAGCCACATCGGGACTGAGACACGGCCCGAACTCCTACGGGAGGCAGCAGTGGGGAATATTGGACAATGGGCGCAAGCCTGATCCAGCCATGCCGCGTGTGTGAAGAAGGCCCTCGGGTTGTA…
bASV-42	D_0__Bacteria;D_1__Proteobacteria;D_2__Gammaproteobacteria;D_3__Oceanospirillales;D_4__Halomonadaceae;D_5__Halomonas	ATTGAACGCTGGCGGCAGGCTTAACACATGCAAGTCGAGCGGAAACGATGGAGTGCTTGCACTTCAGGCGTCGAGCGGCGGACGGGTGAGTAATGCATAGGAATCTGCCCGGTCGTGGGGGATAACGTGGGGAAACCCACGCTAATACCGCATACGTCCTACGGGAGAAAGCGGGGTTTCGGCCTCGCGCGATCGGATGAGCCTATGTCGGATTAGCTGGTTGGTGAGGTAAAGGCTCACCAAGGCAACGATCCGTAGCTGGTTTGAGAGGATGATCAGCCACATCGGGACTGAGACACGGCCCGAACTCCTACGGGAGGCAGCAGTGGGGAATATTGGACAATGGGCGCAAGCCTGATCCAGCCATGCCGCGTGTGTGAAGAAGGCCTTCGGGTTGTA…
bASV-43	D_0__Bacteria;D_1__Proteobacteria;D_2__Gammaproteobacteria;D_3__Oceanospirillales;D_4__Halomonadaceae;D_5__Halomonas	ATTGAACGCTGGCGGCAGGCTTAACACATGCAAGTCGAGCGGAAACGATGGAGTGCTTGCACTTCAGGCGTCGAGCGGCGGACGGGTGAGTAATGCATAGGAATCTAGCCCGGTCGTGGGGGATAACGTGGGGAAACCCACGCTAATACCGCATACGTCCTACGGGAGAAAGCGGGGTTTCGGCCTCGCGCGATCGGATGAGCCTATGTCGGATTAGCTGGTTGGTGAGGTAACGGCTCACCAAGGCAACGATCCGTAGCTGGTTTGAGAGGATGATCAGCCACATCGGGACTGAGACACGGCCCGAACTCCTACGGGAGGCAGCAGTGGGGAATATTGGACAATGGGCGCAAGCCTGATCCAGCCATGCCGCGTGTGTGAAGAAGGCCTTCGGGTTGT…
bASV-44	D_0__Bacteria;D_1__Actinobacteria;D_2__Actinobacteria;D_3__Micrococcales;D_4__Dermabacteraceae;D_5__Brachybacterium;D_6__uncultured bacterium	GACGAACGCTGGCGGCGTGCTTAACACATGCAAGTCGAACGATGACGGTGGTGCTTGCACCACCTGATTAGTGGCGAACGGGTGAGTAACACGTGAGTAACCTGCCCTTCACTTCGGGATAACCTCGAGAAATCGAGGCTAATACCGGATATGAACTCCTGCCGCATGGTGGGGGTTGGAAAGATTTATCGGTGAAGGATGGACTCGCGGCCTATCAGTTTGTTGGTGAGGTAATGGCTCACCAAGGCGATGACGGGTAGCCGGCCTGAGAGGGCGACCGGCCACACTGGGACTGAGACACGGCCCAGACTCCTACGGGAGGCAGCAGTGGGGAATATTGCACAATGGGCGAAAGCCTGATGCAGCGACGCCGCGTGGGGGATGACGGCCTTCGGGTTG…
bASV-45	D_0__Bacteria;D_1__Proteobacteria;D_2__Gammaproteobacteria;D_3__Oceanospirillales;D_4__Halomonadaceae;D_5__Halomonas	ATTGAACGCTGGCGGCAGGCTTAACACATGCAAGTCGAGCGGAAACGATGGAGTGCTTGCACTTCAGGCGTCGAGCGGCGGACGGGTGAGTAATGCATAGGAATCTACCCGGTCGTGGGGGATAACGTGGGGAAACCCACGCTAATACCGCATACGTCCTACGGGAGAAAGCGGGGTTTCGGCCTCGCGCGATCGGATGAGCCTATGTCGGATTAGCTGGTTGGTGAGGTAACGGCTCACCAAGGCAACGATCCGTAGCTGGTTTGAGAGGATGATCAGCCACATCGGGACTGAGACACGGCCCGAACTCCTACGGGAGGCAGCAGTGGGGAATATTGGACAATGGGCGCAAGCCTGATCCAGCCATGCCGCGTGTGTGAAGAAGGCTTTCGGGTTGTA…
bASV-46	D_0__Bacteria;D_1__Firmicutes;D_2__Bacilli;D_3__Lactobacillales;D_4__Lactobacillaceae;D_5__Lactobacillus	GACGAACGCTGGCGGCGTGCCTAATACATGCAAGTCGAGCGAGCTGAATTCAAAGATCCCTTCGGGGTGATTTGTTGGACGCTAGCGGCGGATGGGTGAGTAACACGTGGGCAATCTGCCCTAAAGACTGGGATACCACTTGGAAACAGGTGCTAATACCGGATAACAACATGAATCGCATGATTCAAGTTTGAAAGGCGGCGCAAGCTGTCACTTTAGGATGAGCCCGCGGCGCATTAGCTAGTTGGTGGGGTAAAGGCCTACCAAGGCAATGATGCGTAGCCGAGTTGAGAGACTGATCGGCCACATTGGGACTGAGACACGGCCCAAACTCCTACGGGAGGCAGCAGTAGGGAATCTTCCACAATGGACGCAAGTCTGATGGAGCAACGCCGCGTG…
bASV-47	D_0__Bacteria;D_1__Proteobacteria;D_2__Gammaproteobacteria;D_3__Oceanospirillales;D_4__Halomonadaceae;D_5__Halomonas	ATTGAACGCTGGCGGCAGGCCTAACACATGCAAGTCGAGCGGTAACAGGGGTAGCTTGCTACCCGCTGACGAGCGGCGGACGGGTGAGTAATGCATAGGAATCTGCCTGGTAGTGGGGGATAACCTGGGGAAACTCAGGCTAATACCGCATACGTCCTACGGGAGAAAGGGGGCTTCGGCTCCCGCTATTGGATGAGCCTATGTCGGATTAGCTAGTTGGTAAGGTAATGGCTTACCAAGGCAACGATCCGTAGCTGGTCTGAGAGGATGATCAGCCACATCGGGACTGAGACACGGCCCGAACTCCTACGGGAGGCAGCAGTGGGGAATATTGGACAATGGGGGCAACCCTGATCCAGCCATGCCGCGTGTGTGAAGAAGGCCTTAGGGTTGTAAAGC…
bASV-48	D_0__Bacteria;D_1__Actinobacteria;D_2__Actinobacteria;D_3__Micrococcales;D_4__Brevibacteriaceae;D_5__Brevibacterium	GACGAACGCTGGCTGCGTGCTTAACACATGCAAGTCGAACGCTGAAGCCCTGGTGCTTGCACCGGGGTGGATGAGTGGCGAACGGGTGAGTAACACGTGAGTAACCTGCCCCCGACTTCGGGATAAGCCCGGGAAACTGGGTCTAATACCGGATATGACCATGACTCGCATGAGTGATGGTGGAAAGTTTTTTCGGTTGGGGATGGGCTCGCGGCCTATCAGTTTGTTGGTGAGGTAATGGCTCACCAAGACGACGACGGGTAGCCGGCCTGAGAGGGCGACCGGCCACACTGGGACTGAGACACGGCCCAGACTCCTACGGGAGGCAGCAGTGGGGAATATTGCACAATGGGGGAAACCCTGATGCAGCGACGCAGCGTGCGGGATGACGGCCTTCGG…
bASV-49	D_0__Bacteria;D_1__Actinobacteria;D_2__Actinobacteria;D_3__Micrococcales;D_4__Brevibacteriaceae;D_5__Brevibacterium;D_6__Brevibacterium linens BL2	GACGAACGCTGGCTGCGTGCTTAACACATGCAAGTCGAACGCTGAAGCCCTGGTGCTTGCACCGGGGTGGATGAGTGGCGAACGGGTGAGTAACACGTGAGTAACCTGCCCCCGACTTCGGGATAAGCCCGGGAAACTGGGTCTAATACCGGATATGACGACCGAAGGCATCTTTGGTTGTGGAAAGTTTTTTCGGTTGGGGATGGGCTCGCGGCCTATCAGTTTGTTGGTGAGGTAATGGCTCACCAAGACGACGACGGGTAGCCGGCCTGAGAGGGCGACCGGCCACACTGGGACTGAGACACGGCCCAGACTCCTACGGGAGGCAGCAGTGGGGAATATTGCACAATGGGGGAAACCCTGATGCAGCGACGCAGCGTGCGGGATGACGGCCTTCGG…
bASV-50	D_0__Bacteria;D_1__Firmicutes;D_2__Bacilli;D_3__Lactobacillales;D_4__Lactobacillaceae;D_5__Lactobacillus;D_6__Lactobacillus delbrueckii	GACGAACGCTGGCGGCGTGCCTAATACATGCAAGTCGAGCGAGCTGAATTCAAAGATCCCTTCGGGGTGATTTGTTGGACGCTAGCGGCGGATGGGTGAGTAACACGTGGGCAATCTGCCCTAAAGACTGGGATACCACTTGGAAACAGGTGCTAATACCGGATAACAACATGAATCGCATGATTCAAGTTTGAAAGGCGGCGCAAGCTGTCACTTTAGGATGAGCCCGCGGCGCATTAGCTAGTTGGTGGGGTAAAGGCCTACCAAGGCAATGATGCGTAGCCGAGTTGAGAGACTGATCGGCCACATTGGGACTGAGACACGGCCCAAACTCCTACGGGAGGCAGCAGTAGGGAATCTTCCACAATGGACGCAAGTCTGATGGAGCAACGCCGCGTG…
bASV-51	D_0__Bacteria;D_1__Actinobacteria;D_2__Actinobacteria;D_3__Corynebacteriales;D_4__Corynebacteriaceae;D_5__Corynebacterium 1	GACGAACGCTGGCGGCGTGCTTAACACATGCAAGTCGAACGGAAAGGCCCTGCTTGCAGGGTACTCGAGTGGCGAACGGGTGAGTAACACGTGGGTGATCTGCCCTGCACTTCGGGATAAGCCTGGGAAACTGGGTCTAATACCGGATAGTACCATCGTTTAGTGTCGGTGGTGGAAAGTTTTTCGGTGCAGGATGAGCCCGCGGCCTATCAGCTTGTTGGTGGGGTAATGGCCTACCAAGGCGTCGACGGGTAGCCGGCCTGAGAGGGTGGACGGCCACATTGGGACTGAGACACGGCCCAGACTCCTACGGGAGGCAGCAGTGGGGAATATTGCACAATGGGCGCAAGCCTGATGCAGCGACGCCGCGTGGGGGATGAAGGCCTTCGGGTTGTAAAC…
bASV-52	D_0__Bacteria;D_1__Proteobacteria;D_2__Gammaproteobacteria;D_3__Oceanospirillales;D_4__Halomonadaceae;D_5__Halomonas	ATTGAACGCTGGCGGCAGGCTTAACACATGCAAGTCGAGCGGAAACGATGGAGTGCTTGCACTTCAGGCGTCGAGCGGCGGACGGGTGAGTAATGCATAGGAATCTACCCGGTCGTGGGGGATAACGTGGGGAAACCCACGCTAATACCGCATACGTCCTACGGGAGAAAGCGGGGTTTCGGCCTCGCGCGATCGGATGAGCCTATGTCGGATTAGCTGGTTGGTGAGGTAAAGGCTCACCAAGGCAACGATCCGTAGCTGGTTTGAGAGGATGATCAGCCACATCGGGACTGAGACACGGCCCGAACTCCTACGGGAGGCAGCAGTGGGGAATATTGGACAATGGGCGCAAGCCTGATCCAGCCATGCCGCGTGTGTGAAGAAGGCCTTCGGGTTGTA…
bASV-53	D_0__Bacteria;D_1__Proteobacteria;D_2__Gammaproteobacteria;D_3__Pseudomonadales;D_4__Moraxellaceae;D_5__Psychrobacter	ATTGAACGCTGGCGGCAGGCTTAACACATGCAAGTCGAGCGGAAACGATAGGAGCTTGCTCCTAGGCGTCGAGCGGCGGACGGGTGAGTAACACTTAGGAATCTACCTAGTAGTGGGGGATAGCTCGGGGAAACTCGAATTAATACCGCATACGACCTACGGGAGAAAGGGGGCAGTTTACTGCTCTCGCTATTAGATGAGCCTAAGTCGGATTAGCTAGATGGTGGGGTGAAGGCCTACCATGGCGACGATCTGTAGCTGGTCTGAGAGGATGATCAGCCACACCGGGACTGAGACACGGCCCGGACTCCTACGGGAGGCAGCAGTGGGGAATATTGGACAATGGGGGCAACCCTGATCCAGCCATGCCGCGTGTGTGAAGAAGGCCTTTTGGTTGTA…
bASV-54	D_0__Bacteria;D_1__Firmicutes;D_2__Bacilli;D_3__Bacillales;D_4__Staphylococcaceae;D_5__Staphylococcus;D_6__Staphylococcus equorum	GATGAACGCTGGCGGCGTGCCTAATACATGCAAGTCGAGCGAACGGATAAGGAGCTTGCTCCTTTGAAGTTAGCGGCGGACGGGTGAGTAACACGTGGGTAACCTACCTATAAGACTGGAATAACTTCGGGAAACCGGAGCTAATGCCGGATAACATTTGGAACCGCATGGTTCTAAAGTAAAAGATGGTTTTGCTATCACTTATAGTTGGACCCGCGCCGTATTAGCTAGTTGGTAAGGTAACGGCTTACCAAGGCAACGATACGTAGCCGACCTGAGAGGGTGATCGGCCACACTGGAACTGAGACACGGTCCAGACTCCTACGGGAGGCAGCAGTAGGGAATCTTCCGCAATGGACGAAAGTCTGACGGAGCAACGCCGCGTGAGTGATGAAGGTT…
bASV-55	D_0__Bacteria;D_1__Proteobacteria;D_2__Gammaproteobacteria;D_3__Oceanospirillales;D_4__Halomonadaceae;D_5__Halomonas	ATTGAACGCTGGCGGCAGGCTTAACACATGCAAGTCGAGCGGAAACGATGGAGTGCTTGCACTTCAGGCGTCGAGCGGCGGACGGGTGAGTAATGCATAGGAATCTGCCCGGTCGTGGGGGATAACGTGGGGAAACCCACGCTAATACCGCATACGTCCTACGGGAGAAAGCGGGGTTTCGGCCTCGCGCGATCGGATGAGCCTATGTCGGATTAGCTGGTTGGTGAGGTAAAGGCTCACCAAGGCAACGATCCGTAGCTGGTTTGAGAGGATGATCAGCCACATCGGGACTGAGACACGGCCCGAACTCCTACGGGAGGCAGCAGTGGGGAATATTGGACAATGGGCGCAAGCCTGATCCAGCCATGCCGCGTGTGTGAAGAAGGCTTTCGGGTTGTA…
bASV-56	D_0__Bacteria;D_1__Firmicutes;D_2__Bacilli;D_3__Lactobacillales;D_4__Lactobacillaceae;D_5__Lactobacillus;D_6__Lactobacillus delbrueckii	GACGAACGCTGGCGGCGTGCCTAATACATGCAAGTCGAGCGAGCTGAATTCAAAGATCCCTTCGGGGTGATTTGTTGGACGCTAGCGGCGGATGGGTGAGTAACACGTGGGCAATCTGCCCTAAAGACTGGGATACCACTTGGAAACAGGTGCTAATACCGGATAACAACATGAATCGCATGATTCAAGTTTGAAAGGCGGCGCAAGCTGTCACTTTAGGATGAGCCCGCGGCGCATTAGCTAGTTGGTGGGGTAAAGGCCTACCAAGGCAATGATGCGTAGCCGAGTTGAGAGACTGATCGGCCACATTGGGACTGAGACACGGCCCAAACTCCTACGGGAGGCAGCAGTAGGGAATCTTCCACAATGGACGCAAGTCTGATGGAGCAACGCCGCGTG…
bASV-57	D_0__Bacteria;D_1__Actinobacteria;D_2__Actinobacteria;D_3__Micrococcales;D_4__Brevibacteriaceae;D_5__Brevibacterium	GACGAACGCTGGCTGCGTGCTTAACACATGCAAGTCGAACGCTGAAGCCGGGTGCTTGCACCTGGTGGATGAGTGGCGAACGGGTGAGTAACACGTGAGTAACCTGCCCCTGATTTCGGGATAAGCCTGGGAAACTGGGTCTAATACCGGATATGACCGTTCCACGCATGTGGGATGGTGGAAAGTTTTTCGATCGGGGATGGGCTCGCGGCCTATCAGCTTGTTGGTGGGGTAATGGCCTACCAAGGCGACGACGGGTAGCCGGCCTGAGAGGGCGACCGGCCACACTGGGACTGAGACACGGCCCAGACTCCTACGGGAGGCAGCAGTGGGGAATATTGCACAATGGGGGAAACCCTGATGCAGCGACGCAGCGTGCGGGATGACGGCCTTCGGGTT…
bASV-58	D_0__Bacteria;D_1__Proteobacteria;D_2__Gammaproteobacteria;D_3__Oceanospirillales;D_4__Halomonadaceae;D_5__Halomonas	ATTGAACGCTGGCGGCAGGCTTAACACATGCAAGTCGAGCGGAAACGATGGAGTGCTTGCACTTCAGGCGTCGAGCGGCGGACGGGTGAGTAATGCATAGGAATCTGCCCGGTCGTGGGGGATAACGTGGGGAAACCCACGCTAATACCGCATACGTCCTACGGGAGAAAGCGGGGTTTCGGCCTCGCGCGATCGGATGAGCCTATGTCGGATTAGCTGGTTGGTGAGGTAATGGCTCACCAAGGCAACGATCCGTAGCTGGTTTGAGAGGATGATCAGCCACATCGGGACTGAGACACGGCCCGAACTCCTACGGGAGGCAGCAGTGGGGAATATTGGACAATGGGCGCAAGCCTGATCCAGCCATGCCGCGTGTGTGAAGAAGGCCTTCGGGTTGTA…
bASV-59	D_0__Bacteria;D_1__Proteobacteria;D_2__Gammaproteobacteria;D_3__Oceanospirillales;D_4__Halomonadaceae;D_5__Halomonas	ATTGAACGCTGGCGGCAGGCTTAACACATGCAAGTCGAGCGGAAACGATGGAGTGCTTGCACTTCAGGCGTCGAGCGGCGGACGGGTGAGTAATGCATAGGAATCTGCCCGGTCGTGGGGGATAACGTGGGGAAACCCACGCTAATACCGCATACGTCCTACGGGAGAAAGCGGGGTTTCGGCCTCGCGCGATCGGATGAGCCTATGTCGGATTAGCTGGTTGGTGAGGTAATGGCTCACCAAGGCAACGATCCGTAGCTGGTTTGAGAGGATGATCAGCCACATCGGGACTGAGACACGGCCCGAACTCCTACGGGAGGCAGCAGTGGGGAATATTGGACAATGGGCGCAAGCCTGATCCAGCCATGCCGCGTGTGTGAAGAAGGCCCTCGGGTTGTA…
bASV-60	D_0__Bacteria;D_1__Actinobacteria;D_2__Actinobacteria;D_3__Micrococcales;D_4__Brevibacteriaceae;D_5__Brevibacterium;D_6__Brevibacterium yomogidense	GACGAACGCTGGCGGCGTGCTTAACACATGCAAGTCGAACGCTGAAGCCCGCAGCTTGCTATGGGTGGATGAGTGGCGAACGGGTGAGTAACACGTGAGTAACCTGCCCCTGACTGCGGGATAAGCCCGGGAAACTGGGTCTAATACCGCATATGACACTTGGCCGCATGGTCAGAGTGTGGAAAGTTTTTCGGTTGGGGATGGGCTCGCGGCCTATCAGCTTGTTGGTGGGGTAAAGGCCTACCAAGGCGACGACGGGTAGCCGGCCTGAGAGGGCGACCGGCCACACTGGGACTGAGACACGGCCCAGACTCCTACGGGAGGCAGCAGTGGGGAATATTGCACAATGGGGGAAACCCTGATGCAGCGACGCCGCGTGAGGGATGACGGCCTTCGGGT…
bASV-61	D_0__Bacteria;D_1__Actinobacteria;D_2__Actinobacteria;D_3__Micrococcales;D_4__Brevibacteriaceae;D_5__Brevibacterium	GACGAACGCTGGCTGCGTGCTTAACACATGCAAGTCGAACGCTGAAGCCCTGGTGCTTGCACCGGGGTGGATGAGTGGCGAACGGGTGAGTAACACGTGAGTAACCTGCCCCCGACTTCGGGATAAGCCCGGGAAACTGGGTCTAATACCGGATATGACGACCGAAGGCATCTTTGGTTGTGGAAAGTTTTTTCGGTTGGGGATGGGCTCGCGGCCTATCAGTTTGTTGGTGAGGTAATGGCTCACCAAGACGACGACGGGTAGCCGGCCTGAGAGGGCGACCGGCCACACTGGGACTGAGACACGGCCCAGACTCCTACGGGAGGCAGCAGTGGGGAATATTGCACAATGGGGGAAACCCTGATGCAGCGACGCAGCGTGCGGGATGACGGCCTTCGG…
bASV-62	D_0__Bacteria;D_1__Proteobacteria;D_2__Gammaproteobacteria;D_3__Oceanospirillales;D_4__Halomonadaceae;D_5__Halomonas	ATTGAACGCTGGCGGCAGGCTTAACACATGCAAGTCGAGCGGAAACGATGGAGTGCTTGCACTTCAGGCGTCGAGCGGCGGACGGGTGAGTAATGCATAGGAATCTACCCGGTCGTGGGGGATAACGTGGGGAAACCCACGCTAATACCGCATACGTCCTACGGGAGAAAGCGGGGTTTCGGCCTCGCGCGATCGGATGAGCCTATGTCGGATTAGCTGGTTGGTGAGGTAAAGGCTCACCAAGGCAACGATCCGTAGCTGGTTTGAGAGGATGATCAGCCACATCGGGACTGAGACACGGCCCGAACTCCTACGGGAGGCAGCAGTGGGGAATATTGGACAATGGGCGCAAGCCTGATCCAGCCATGCCGCGTGTGTGAAGAAGGCTTTCGGGTTGTA…
bASV-63	D_0__Bacteria;D_1__Proteobacteria;D_2__Gammaproteobacteria;D_3__Oceanospirillales;D_4__Halomonadaceae;D_5__Halomonas	ATTGAACGCTGGCGGCAGGCTTAACACATGCAAGTCGAGCGGAAACGATGGAGTGCTTGCACTTCAGGCGTCGAGCGGCGGACGGGTGAGTAATGCATAGGAATCTAGCCCGGTCGTGGGGGATAACGTGGGGAAACCCACGCTAATACCGCATACGTCCTACGGGAGAAAGCGGGGTTTCGGCCTCGCGCGATCGGATGAGCCTATGTCGGATTAGCTGGTTGGTGAGGTAACGGCTCACCAAGGCAACGATCCGTAGCTGGTTTGAGAGGATGATCAGCCACATCGGGACTGAGACACGGCCCGAACTCCTACGGGAGGCAGCAGTGGGGAATATTGGACAATGGGCGCAAGCCTGATCCAGCCATGCCGCGTGTGTGAAGAAGGCTTTCGGGTTGT…
bASV-64	D_0__Bacteria;D_1__Proteobacteria;D_2__Gammaproteobacteria;D_3__Pseudomonadales;D_4__Moraxellaceae;D_5__Psychrobacter	ATTGAACGCTGGCGGCAGGCTTAACACATGCAAGTCGAGCGGAAACGATGATAGCTTGCTATCAGGCGTCGAGCGGCGGACGGGTGAGTAACACTTAGGAATCTACCTAGTAGTGGGGGATAGCTCGGGGAAACTCGAATTAATACCGCATACGACCTACGGGAGAAAGGGGGCAGTTTACTGCTCTCGCTATTAGATGAGCCTAAGTCGGATTAGCTAGATGGTGGGGTAAAAGCCTACCATGGCGACGATCTGTAGCTGGTCTGAGAGGATGATCAGCCACACCGGGACTGAGACACGGCCCGGACTCCTACGGGAGGCAGCAGTGGGGAATATTGGACAATGGGGGCAACCCTGATCCAGCCATGCCGCGTGTGTGAAGAAGGCCTTTTGGTTGTA…
bASV-65	D_0__Bacteria;D_1__Actinobacteria;D_2__Actinobacteria;D_3__Micrococcales;D_4__Brevibacteriaceae;D_5__Brevibacterium	GACGAACGCTGGCGGCGTGCTTAACACATGCAAGTCGAACGATGAAGTCTGGTGCTTGCACTGGGCGGATTAGTGGCGAACGGGTGAGTAACACGTGAGTAACCTGCCCCTGACTGCGGGATAAGCCCGGGAAACTGGGTCTAATACCGCATATGACGCCTGGCCGCATGGCCTGGGTGTGGAAAGTTTTTCGGTTGGGGATGGGCTCGCGGCCTATCAGCTTGTTGGTGGGGTAAAGGCCTACCAAGGCGACGACGGGTAGCCGGCCTGAGAGGGCGACCGGCCACACTGGGACTGAGACACGGCCCAGACTCCTACGGGAGGCAGCAGTGGGGAATATTGCACAATGGGGGAAACCCTGATGCAGCGACGCCGCGTGAGGGATGACGGCCTTCGGGT…
bASV-66	D_0__Bacteria;D_1__Actinobacteria;D_2__Actinobacteria;D_3__Micrococcales;D_4__Brevibacteriaceae;D_5__Brevibacterium	GACGAACGCTGGCTGCGTGCTTAACACATGCAAGTCGAACGCTGAAGCCCTGGTGCTTGCACCGGGGTGGATGAGTGGCGAACGGGTGAGTAACACGTGAGTAACCTGCCCCCGACTTCGGGATAAGCCCGGGAAACTGGGTCTAATACCGGATATGACCATGACTCGCATGAGTGATGGTGGAAAGTTTTTTCGGTTGGGGATGGGCTCGCGGCCTATCAGTTTGTTGGTGAGGTAATGGCTCACCAAGACGACGACGGGTAGCCGGCCTGAGAGGGCGACCGGCCACACTGGGACTGAGACACGGCCCAGACTCCTACGGGAGGCAGCAGTGGGGAATATTGCACAATGGGGGAAACCCTGATGCAGCGACGCAGCGTGCGGGATGACGGCCTTCGG…
bASV-67	D_0__Bacteria;D_1__Proteobacteria;D_2__Gammaproteobacteria;D_3__Oceanospirillales;D_4__Halomonadaceae;D_5__Halomonas	ATTGAACGCTGGCGGCAGGCTTAACACATGCAAGTCGAGCGGAAACGATGGAGTGCTTGCACTTCAGGCGTCGAGCGGCGGACGGGTGAGTAATGCATAGGAATCTGCCCGGTCGTGGGGGATAACGTGGGGAAACCCACGCTAATACCGCATACGTCCTACGGGAGAAAGCGGGGTTTCGGCCTCGCGCGATCGGATGAGCCTATGTCGGATTAGCTGGTTGGTGAGGTAAAGGCTCACCAAGGCAACGATCCGTAGCTGGTTTGAGAGGATGATCAGCCACATCGGGACTGAGACACGGCCCGAACTCCTACGGGAGGCAGCAGTGGGGAATATTGGACAATGGGCGCAAGCCTGATCCAGCCATGCCGCGTGTGTGAAGAAGGCCCTCGGGTTGTA…
bASV-68	D_0__Bacteria;D_1__Actinobacteria;D_2__Actinobacteria;D_3__Micrococcales;D_4__Brevibacteriaceae;D_5__Brevibacterium	GACGAACGCTGGCTGCGTGCTTAACACATGCAAGTCGAACGCTGAAGCCCTGGTGCTTGCACCGGGGTGGATGAGTGGCGAACGGGTGAGTAACACGTGAGTAACCTGCCCCCGACTTCGGGATAAGCCCGGGAAACTGGGTCTAATACCGGATATGACGACCGAAGGCATCTTTGGTTGTGGAAAGTCTTTTCGGTTGGGGATGGGCTCGCGGCCTATCAGTTTGTTGGTGAGGTAATGGCTCACCAAGACGACGACGGGTAGCCGGCCTGAGAGGGCGACCGGCCACACTGGGACTGAGACACGGCCCAGACTCCTACGGGAGGCAGCAGTGGGGAATATTGCACAATGGGGGAAACCCTGATGCAGCGACGCAGCGTGCGGGATGACGGCCTTCGG…
bASV-69	D_0__Bacteria;D_1__Firmicutes;D_2__Bacilli;D_3__Lactobacillales;D_4__Lactobacillaceae;D_5__Lactobacillus;D_6__Lactobacillus delbrueckii	GACGAACGCTGGCGGCGTGCCTAATACATGCAAGTCGAGCGAGCTGAATTCAAAGATCCCTTCGGGGTGATTTGTTGGACGCTAGCGGCGGATGGGTGAGTAACACGTGGGCAATCTGCCCTAAAGACTGGGATACCACTTGGAAACAGGTGCTAATACCGGATAACAACATGAATCGCATGATTCAAGTTTGAAAGGCGGCGCAAGCTGTCACTTTAGGATGAGCCCGCGGCGCATTAGCTAGTTGGTGGGGTAAAGGCCTACCAAGGCAATGATGCGTAGCCGAGTTGAGAGACTGATCGGCCACATTGGGACTGAGACACGGCCCAAACTCCTACGGGAGGCAGCAGTAGGGAATCTTCCACAATGGACGCAAGTCTGATGGAGCAACGCCGCGTG…
bASV-70	D_0__Bacteria;D_1__Firmicutes;D_2__Bacilli;D_3__Lactobacillales;D_4__Lactobacillaceae;D_5__Lactobacillus	GACGAACGCTGGCGGCGTGCCTAATACATGCAAGTCGAGCGAGCTGAATTCAAAGATCCCTTCGGGGTGATTTGTTGGACGCTAGCGGCGGATGGGTGAGTAACACGTGGGCAATCTGCCCTAAAGACTGGGATACCACTTGGAAACAGGTGCTAATACCGGATAACAACATGAATCGCATGATTCAAGTTTGAAAGGCGGCGCAAGCTGTCACTTTAGGATGAGCCCGCGGCGCATTAGCTAGTTGGTGGGGTAAAGGCCTACCAAGGCAATGATGCGTAGCCGAGTTGAGAGACTGATCGGCCACATTGGGACTGAGACACGGCCCAAACTCCTACGGGAGGCAGCAGTAGGGAATCTTCCACAATGGACGCAAGTCTGATGGAGCAACGCCGCGTG…
bASV-71	D_0__Bacteria;D_1__Proteobacteria;D_2__Gammaproteobacteria;D_3__Oceanospirillales;D_4__Halomonadaceae;D_5__Halomonas	ATTGAACGCTGGCGGCAGGCTTAACACATGCAAGTCGAGCGGAAACGATGGAGTGCTTGCACTTCAGGCGTCGAGCGGCGGACGGGTGAGTAATGCATAGGAATCTACCCGGTCGTGGGGGATAACGTGGGGAAACCCACGCTAATACCGCATACGTCCTACGGGAGAAAGCGGGGTTTCGGCCTCGCGCGATCGGATGAGCCTATGTCGGATTAGCTGGTTGGTGAGGTAAAGGCTCACCAAGGCAACGATCCGTAGCTGGTTTGAGAGGATGATCAGCCACATCGGGACTGAGACACGGCCCGAACTCCTACGGGAGGCAGCAGTGGGGAATATTGGACAATGGGCGCAAGCCTGATCCAGCCATGCCGCGTGTGTGAAGAAGGCCCTCGGGTTGTA…
bASV-72	D_0__Bacteria;D_1__Proteobacteria;D_2__Gammaproteobacteria;D_3__Oceanospirillales;D_4__Halomonadaceae;D_5__Halomonas	ATTGAACGCTGGCGGCAGGCTTAACACATGCAAGTCGAGCGGAAACGATGGAGTGCTTGCACTTCAGGCGTCGAGCGGCGGACGGGTGAGTAATGCATAGGAATCTGCCCGGTCGTGGGGGATAACGTGGGGAAACCCACGCTAATACCGCATACGTCCTACGGGAGAAAGCGGGGTTTCGGCCTCGCGCGATCGGATGAGCCTATGTCGGATTAGCTGGTTGGTGAGGTAAAGGCTCACCAAGGCAACGATCCGTAGCTGGTTTGAGAGGATGATCAGCCACATCGGGACTGAGACACGGCCCGAACTCCTACGGGAGGCAGCAGTGGGGAATATTGGACAATGGGCGCAAGCCTGATCCAGCCATGCCGCGTGTGTGAAGAAGGCCTTCGGGTTGTA…
bASV-73	D_0__Bacteria;D_1__Actinobacteria;D_2__Actinobacteria;D_3__Micrococcales;D_4__Dermabacteraceae;D_5__Brachybacterium;D_6__uncultured bacterium	GACGAACGCTGGCGGCGTGCTTAACACATGCAAGTCGAACGATGACGACCGAGCTTGCTCGGTCTGATTAGTGGCGAACGGGTGAGTAACACGTGAGTAACCTGCCCCCCACTTCGGGATAACTTCGAGAAATCGTGGCTAATACCGGATATGAACTTCCGCCGCATGGTGGTTGTTGGAAAGTTTTTCGGTGGGGGATGGACTCGCGGCCTATCAGTTTGTTGGTGAGGTAATGGCTCACCAAGACGATGACGGGTAGCCGGCCTGAGAGGGCGACCGGCCACACTGGGACTGAGACACGGCCCAGACTCCTACGGGAGGCAGCAGTGGGGAATATTGCACAATGGGCGAAAGCCTGATGCAGCGACGCCGCGTGAGGGATGACGGCCTTCGGGTTGT…
bASV-74	D_0__Bacteria;D_1__Proteobacteria;D_2__Gammaproteobacteria;D_3__Oceanospirillales;D_4__Halomonadaceae;D_5__Halomonas	ATTGAACGCTGGCGGCAGGCTTAACACATGCAAGTCGAGCGGAAACGATGGAGTGCTTGCACTTCAGGCGTCGAGCGGCGGACGGGTGAGTAATGCATAGGAATCTGCCCGGTCGTGGGGGGTAACGTGGGGAAACCCACGCTAATACCGCATACGTCCTACGGGAGAAAGCGGGGTTTCGGCCTCGCGCGATCGGATGAGCCTATGTCGGATTAGCTGGTTGGTGAGGTAATGGCTCACCAAGGCAACGATCCGTAGCTGGTTTGAGAGGATGATCAGCCACATCGGGACTGAGACACGGCCCGAACTCCTACGGGAGGCAGCAGTGGGGAATATTGGACAATGGGCGCAAGCCTGATCCAGCCATGCCGCGTGTGTGAAGAAGGCTTTCGGGTTGTA…
bASV-75	D_0__Bacteria;D_1__Proteobacteria;D_2__Gammaproteobacteria;D_3__Pseudomonadales;D_4__Moraxellaceae;D_5__Psychrobacter	ATTGAACGCTGGCGGCAGGCTTAACACATGCAAGTCGAGCGGAAACGATGATAGCTTGCTATCAGGCGTCGAGCGGCGGACGGGTGAGTAACACTTAGGAATCTACCTAGTAGTGGGGGATAGCTCGGGGAAACTCGAATTAATACCGCATACGACCTACGGGAGAAAGGGGGCAGTTTACTGCTCTCGCTATTAGATGAGCCTAAGTCGGATTAGCTAGATGGTGGGGTAAAGGCCTACCATGGCGACGATCTGTAGCTGGTCTGAGAGGATGATCAGCCACACCGGGACTGAGACACGGCCCGGACTCCTACGGGAGGCAGCAGTGGGGAATATTGGACAATGGGGGCAACCCTGATCCAGCCATGCCGCGTGTGTGAAGAAGGCCTTTTGGTTGTA…
bASV-76	D_0__Bacteria;D_1__Proteobacteria;D_2__Gammaproteobacteria;D_3__Oceanospirillales;D_4__Halomonadaceae;D_5__Halomonas	ATTGAACGCTGGCGGCAGGCTTAACACATGCAAGTCGAGCGGAAACGATGGAGTGCTTGCACTTCAGGCGTCGAGCGGCGGACGGGTGAGTAATGCATAGGAATCTGCCCGGTCGTGGGGGATAACGTGGGGAAACCCACGCTAATACCGCATACGTCCTACGGGAGAAAGCGGGGTTTCGGCCTCGCGCGATCGGATGAGCCTATGTCGGATTAGCTGGTTGGTGAGGTAAAGGCTCACCAAGGCAACGATCCGTAGCTGGTTTGAGAGGATGATCAGCCACATCGGGACTGAGACACGGCCCGAACTCCTACGGGAGGCAGCAGTGGGGAATATTGGACAATGGGCGCAAGCCTGATCCAGCCATGCCGCGTGTGTGAAGAAGGCCTTCGGGTTGTA…
bASV-77	D_0__Bacteria;D_1__Actinobacteria;D_2__Actinobacteria;D_3__Micrococcales;D_4__Dermabacteraceae;D_5__Brachybacterium;D_6__uncultured bacterium	GACGAACGCTGGCGGCGTGCTTAACACATGCAAGTCGAACGATGACGGTGGTGCTTGCACTACCTGATTAGTGGCGAACGGGTGAGTAACACGTGAGTAACCTGCCCTTCACTTCGGGATAACCTCGGGAAATCGTGGCTAATACCGGATATGAACCCTTGTCGCATGGTGGGGGTTGGAAAGATTTATCGGTGAAGGATGGACTCGCGGCCTATCAGTTTGTTGGTGAGGTAATGGCTCACCAAGACGATGACGGGTAGCCGGCCTGAGAGGGCGACCGGCCACACTGGGACTGAGACACGGCCCAGACTCCTACGGGAGGCAGCAGTGGGGAATATTGCACAATGGGCGAAAGCCTGATGCAGCGACGCCGCGTGGGGGATGACGGCCTTCGGGTTG…
bASV-78	D_0__Bacteria;D_1__Proteobacteria;D_2__Gammaproteobacteria;D_3__Oceanospirillales;D_4__Halomonadaceae;D_5__Halomonas	ATTGAACGCTGGCGGCAGGCCTAACACATGCAAGTCGAGCGGTAACAGGGGGTGCTTGCACCCCGCTGACGAGCGGCGGACGGGTGAGTAATGCATAGGAATCTGCCCGATAGTGGGGGATAACCTGGGGAAACTCAGACTAATACCGCATACGTCCTACGGGAGAAAGGGGGCTTCGGCTCCCGCTATTGGATGAGCCTATGTCGGATTAGCTAGTTGGTGAGGTAATGGCTCACCAAGGCAGCGATCCGTAGCTGGTCTGAGAGGATGATCAGCCACATCGGGACTGAGACACGGCCCGAACTCCTACGGGAGGCAGCAGTGGGGAATATTGGACAATGGGGGCAACCCTGATCCAGCCATGCCGCGTGTGTGAAGAAGGCCCTCGGGTTGTAAAGC…
bASV-79	D_0__Bacteria;D_1__Proteobacteria;D_2__Gammaproteobacteria;D_3__Pseudomonadales;D_4__Moraxellaceae;D_5__Psychrobacter	ATTGAACGCTGGCGGCAGGCTTAACACATGCAAGTCGAGCGGAAACGATAGGAGCTTGCTATCAGGCGTCGAGCGGCGGACGGGTGAGTAACACTTAGGAATCTACCTAGTAGTGGGGGATAGCTCGGGGAAACTCGAATTAATACCGCATACGACCTACGGGAGAAAGGGGGCAGTTTACTGCTCTCGCTATTAGATGAGCCTAAGTCGGATTAGCTAGATGGTGGGGTGAAGGCCTACCATGGCGACGATCTGTAGCTGGTCTGAGAGGATGATCAGCCACACCGGGACTGAGACACGGCCCGGACTCCTACGGGAGGCAGCAGTGGGGAATATTGGACAATGGGGGCAACCCTGATCCAGCCATGCCGCGTGTGTGAAGAAGGCCTTTTGGTTGTA…
bASV-80	D_0__Bacteria;D_1__Actinobacteria;D_2__Actinobacteria;D_3__Corynebacteriales;D_4__Corynebacteriaceae;D_5__Corynebacterium 1	GACGAACGCTGGCGGCGTGCTTAACACATGCAAGTCGAACGGAAAGGCCCCAGCTTGCTGGGGTACTCGAGTGGCGAACGGGTGAGTAACACGTGGGTGATCTGCCCTGCACTTCGGGATAAGCCTGGGAAACTGGGTCTAATACCGGATAGGACCATCGTTTAGTGTCGGTGGTGGAAAGTTTTTCGGTGCAGGATGAGCCCGCGGCCTATCAGCTTGTTGGTGGGGTAATGGCCTACCAAGGCGTCGACGGGTAGCCGGCCTGAGAGGGTGGACGGCCACATTGGGACTGAGACACGGCCCAAACTCCTACGGGAGGCAGCAGTGGGGAATATTGCACAATGGGCGCAAGCCTGATGCAGCGACGCCGCGTGGGGGATGACGGCCTTCGGGTTGTAA…
bASV-81	D_0__Bacteria;D_1__Proteobacteria;D_2__Gammaproteobacteria;D_3__Vibrionales;D_4__Vibrionaceae;D_5__Salinivibrio	ATTGAACGCTGGCGGCAGGCCTAACACATGCAAGTCGAGCGGAAACGGCAGTATTGAAGCTTCGGTGGATTTACTGGACGTCGAGCGGCGGACGGGTGAGTAACGGCTGGGAACCTGCCCTGACGAGGGGGATAACCGTTGGAAACGACGGCTAATACCGCATAATGTCTTGATTCGTTAGAGTCAGGACCAAAGGTGGCCTCTACATGTAAGCTATCGCGTTGGGATGGGCCCAGTTAGGATTAGCTAGTTGGTAAGGTAATGGCTTACCAAGGCAACGATCCTTAGCTGGTTTGAGAGGATGATCAGCCACACTGGGACTGAGACACGGCCCAGACTCCTACGGGAGGCAGCAGTGGGGAATATTGCACAATGGGGGAGACCCTGATGCAGCCATGC…
bASV-82	D_0__Bacteria;D_1__Firmicutes;D_2__Bacilli;D_3__Bacillales;D_4__Staphylococcaceae;D_5__Staphylococcus;D_6__Staphylococcus equorum	GATGAACGCTGGCGGCGTGCCTAATACATGCAAGTCGAGCGAACGGATAAGGAGCTTGCTCCTTTGAAGTTAGCGGCGGACGGGTGAGTAACACGTGGGTAACCTACCTATAAGACTGGAATAACTTCGGGAAACCGGAGCTAATGCCGGATAACATTTGGAACCGCATGGTTCTAAAGTAAAAGATGGTTTTGCTATCACTTATAGATGGACCCGCGCCGTATTAGCTAGTTGGTAAGGTAACGGCTTACCAAGGCAACGATACGTAGCCGACCTGAGAGGGTGATCGGCCACACTGGAACTGAGACACGGTCCAGACTCCTACGGGAGGCAGCAGTAGGGAATCTTCCGCAATGGACGAAAGTCTGACGGAGCAACGCCGCGTGAGTGATGAAGGTT…
bASV-83	D_0__Bacteria;D_1__Bacteroidetes;D_2__Bacteroidia;D_3__Flavobacteriales;D_4__Flavobacteriaceae;D_5__Psychroflexus;D_6__Psychroflexus halocasei	GATGAACGCTAGCGGCAGGCTTAACACATGCAAGTCGAGGGGTAACATTGGTGCTTGCATCAGATGACGACCGGCGGATGGGTGAGTAACGCGTATACAATTTGCCTTACAGCGAGGGATAGCCCGAAGAAATTTGGATTAATACCTCATGGTTTTATCGATTGGCATCGATTGATAAATAAACATTTATGGCTGTAAGATGAGTATGCGTCCTATTAGCTAGTAGGTATGGTAACGGCATACCTAGGCGACGATAGGTAGGGGTCCTGAGAGGGAGATCCCCCACACTGGTACTGAGACACGGACCAGACTCCTACGGGAGGCAGCAGTGAGGAATATTGGACAATGGAGGCAACTCTGATCCAGCCATGCCGCGTGCAGGAAGACTGCCCTATGGGT…
bASV-84	D_0__Bacteria;D_1__Actinobacteria;D_2__Actinobacteria;D_3__Micrococcales;D_4__Brevibacteriaceae;D_5__Brevibacterium;D_6__Brevibacterium linens BL2	GACGAACGCTGGCTGCGTGCTTAACACATGCAAGTCGAACGCTGAAGCCCTGGTGCTTGCACCGGGGTGGATGAGTGGCGAACGGGTGAGTAACACGTGAGTAACCTGCCCCCGACTTCGGGATAAGCCCGGGAAACTGGGTCTAATACCGGATATGACGACCGAAGGCATCTTTGGTTGTGGAAAGTCTTTTCGGTTGGGGATGGGCTCGCGGCCTATCAGTTTGTTGGTGAGGTAATGGCTCACCAAGACGACGACGGGTAGCCGGCCTGAGAGGGCGACCGGCCACACTGGGACTGAGACACGGCCCAGACTCCTACGGGAGGCAGCAGTGGGGAATATTGCACAATGGGGGAAACCCTGATGCAGCGACGCAGCGTGCGGGATGACGGCCTTCGG…
bASV-85	D_0__Bacteria;D_1__Actinobacteria;D_2__Actinobacteria;D_3__Micrococcales;D_4__Brevibacteriaceae;D_5__Brevibacterium	GACGAACGCTGGCTGCGTGCTTAACACATGCAAGTCGAACGCTGAAGCCCTGGTGCTTGCACCGGGGTGGATGAGTGGCGAACGGGTGAGTAACACGTGAGTAACCTGCCCCCGACTTCGGGATAAGCCCGGGAAACTGGGTCTAATACCGGATATGACGACCGAAGGCATCTTTGGTTGTGGAAAGTTTTTTCGGTTGGGGATGGGCTCGCGGCCTATCAGTTTGTTGGTGAGGTAATGGCTCACCAAGACGACGACGGGTAGCCGGCCTGAGAGGGCGACCGGCCACACTGGGACTGAGACACGGCCCAGACTCCTACGGGAGGCAGCAGTGGGGAATATTGCACAATGGGGGAAACCCTGATGCAGCGACGCAGCGTGCGGGATGACGGCCTTCGG…
bASV-86	D_0__Bacteria;D_1__Bacteroidetes;D_2__Bacteroidia;D_3__Sphingobacteriales;D_4__Sphingobacteriaceae;D_5__Sphingobacterium	GATGAACGCTAGCGGCAGGCCTAATACATGCAAGTCGAACGGGATCCATTGGTAGCTTGCTACCGATGGTGAGAGTGGCGCACGGGTGCGTAACGCGTGAGCAACCTACCCATATCAGGGGGATAGCCCGGAGAAATCCGGATTAATACCGCATATGGCCGAGAGGGAGCATTTTCTTTCGGTCAAATATTTATAGGATATGGATGGGCTCGCGTGACATTAGCTAGTTGGTGGAGTAACGGCCCACCAAGGCGACGATGTCTAGGGGCTCTGAGAGGAGAATCCCCCACACTGGTACTGAGACACGGACCAGACTCCTACGGGAGGCAGCAGTAAGGAATATTGGTCAATGGGGGGAACCCTGAACCAGCCATGCCGCGTGCAGGAAGACTGCCCTAC…
bASV-87	D_0__Bacteria;D_1__Proteobacteria;D_2__Gammaproteobacteria;D_3__Oceanospirillales;D_4__Halomonadaceae;D_5__Halomonas	ATTGAACGCTGGCGGCAGGCTTAACACATGCAAGTCGAGCGGAAACGATGGAGTGCTTGCACTTCAGGCGTCGAGCGGCGGACGGGTGAGTAATGCATAGGAATCTACCCGGTCGTGGGGGATAACGTGGGGAAACCCACGCTAATACCGCATACGTCCTACGGGAGAAAGCGGGGTTTCGGCCTCGCGCGATCGGATGAGCCTATGTCGGATTAGCTGGTTGGTGAGGTAATGGCTCACCAAGGCAACGATCCGTAGCTGGTTTGAGAGGATGATCAGCCACATCGGGACTGAGACACGGCCCGAACTCCTACGGGAGGCAGCAGTGGGGAATATTGGACAATGGGCGCAAGCCTGATCCAGCCATGCCGCGTGTGTGAAGAAGGCCTTCGGGTTGTA…
bASV-88	D_0__Bacteria;D_1__Firmicutes;D_2__Bacilli;D_3__Lactobacillales;D_4__Lactobacillaceae;D_5__Lactobacillus	GACGAACGCTGGCGGCGTGCCTAATACATGCAAGTCGAGCGAGCTGAATTCAAAGATCCCTTCGGGATGATTTGTTGGACGCTAGCGGCGGATGGGTGAGTAACACGTGGGCAATCTGCCCTAAAGACTGGGATACCACTTGGAAACAGGTGCTAATACCGGATAACAACATGAATCGCATGATTCAAGTTTGAAAGGCGGCGCAAGCTGTCACTTTAGGATGAGCCCGCGGCGCATTAGCTAGTTGGTGGGGTAAAGGCCTACCAAGGCAATGATGCGTAGCCGAGTTGAGAGACTGATCGGCCACATTGGGACTGAGACACGGCCCAAACTCCTACGGGAGGCAGCAGTAGGGAATCTTCCACAATGGACGCAAGTCTGATGGAGCAACGCCGCGTG…
bASV-89	D_0__Bacteria;D_1__Firmicutes;D_2__Bacilli;D_3__Lactobacillales;D_4__Streptococcaceae;D_5__Streptococcus;D_6__Streptococcus salivarius subsp. thermophilus	GACGAACGCTGGCGGCGTGCCTAATACATGCAAGTAGAACGCTGAAGAGAGGAGCTTGCTCTTCTTGGATGAGTTGCGAACGGGTGAGTAACGCGTAGGTAACCTGCCTTGTAGCGGGGGATAACTATTGGAAACGATAGCTAATACCGCATAACAATGGATGACACATGTCATTTATTTGAAAGGGGCAATTGCTCCACTACAAGATGGACCTGCGTTGTATTAGCTAGTAGGTGAGGTAATGGCTCACCTAGGCGACGATACATAGCCGACCTGAGAGGGTGATCGGCCACACTGGGACTGAGACACGGCCCAGACTCCTACGGGAGGCAGCAGTAGGGAATCTTCGGCAATGGGGGCAACCCTGACCGAGCAACGCCGCGTGAGTGAAGAAGGTTT…
bASV-90	D_0__Bacteria;D_1__Proteobacteria;D_2__Gammaproteobacteria;D_3__Oceanospirillales;D_4__Halomonadaceae;D_5__Halomonas	ATTGAACGCTGGCGGCAGGCTTAACACATGCAAGTCGAGCGGAAACGATGGAGTGCTTGCGCTTCAGGCGTCGAGCGGCGGACGGGTGAGTAATGCATAGGAATCTGCCCGGTCGTGGGGGATAACGTGGGGAAACCCACGCTAATACCGCATACGTCCTACGGGAGAAAGCGGGGTTTCGGCCTCGCGCGATCGGATGAGCCTATGTCGGATTAGCTGGTTGGTGAGGTAAAGGCTCACCAAGGCAACGATCCGTAGCTGGTTTGAGAGGATGATCAGCCACATCGGGACTGAGACACGGCCCGAACTCCTACGGGAGGCAGCAGTGGGGAATATTGGACAATGGGCGCAAGCCTGATCCAGCCATGCCGCGTGTGTGAAGAAGGCCCTCGGGTTGTA…
bASV-91	D_0__Bacteria;D_1__Proteobacteria;D_2__Gammaproteobacteria;D_3__Oceanospirillales;D_4__Halomonadaceae;D_5__Halomonas;D_6__Halomonas subglaciescola	ATTGAACGCTGGCGGCAGGCTTAACACATGCAAGTCGAGCGGAAACGATCCTAGCTTGCTAGGAGGCGTCGAGCGGCGGACGGGTGAGTAATGCATAGGAATCTACCCGGTCGTGGGGGATAACGTGGGGAAACCCACGCTAATACCGCATACGTCCTACGGGAGAAAGCGGGGTTTCGGCCTCGCGCGATCGGATGAGCCTATGTCGGATTAGCTGGTTGGTGAGGTAACGGCTCACCAAGGCAACGATCCGTAGCTGGTTTGAGAGGATGATCAGCCACATCGGGACTGAGACACGGCCCGAACTCCTACGGGAGGCAGCAGTGGGGAATATTGGACAATGGGCGAAAGCCTGATCCAGCCATGCCGCGTGTGTGAAGAAGGCCCTCGGGTTGTAAA…
bASV-92	D_0__Bacteria;D_1__Actinobacteria;D_2__Actinobacteria;D_3__Micrococcales;D_4__Brevibacteriaceae;D_5__Brevibacterium;D_6__Brevibacterium yomogidense	GACGAACGCTGGCGGCGTGCTTAACACATGCAAGTCGAACGCTGAAGCTCGCAGCTTGCTGTGGGTGGATGAGTGGCGAACGGGTGAGTAACACGTGAGTAACCTGCCCCTGACTGCGGGATAAGCCCGGGAAACTGGGTCTAATACCGCATATGACACTTGGCCGCATGGTCTGAGTGTGGAAAGTTTTTCGGTTGGGGATGGGCTCGCGGCCTATCAGCTTGTTGGTGGGGTAAAGGCCTACCAAGGCGACGACGGGTAGCCGGCCTGAGAGGGCGACCGGCCACACTGGGACTGAGACACGGCCCAGACTCCTACGGGAGGCAGCAGTGGGGAATATTGCACAATGGGGGAAACCCTGATGCAGCGACGCCGCGTGAGGGATGACGGCCTTCGGGT…
bASV-93	D_0__Bacteria;D_1__Actinobacteria;D_2__Actinobacteria;D_3__Micrococcales;D_4__Micrococcaceae;D_5__Yaniella;D_6__Yaniella halotolerans DSM 15476	GATGAACGCTGGCGGCGTGCTTAACACATGCAAGTCGAACGCTGAAGCTCCCAGCTTGCTGGGGGTGGATGAGTGGCGAACGGGTGAGTATCACGTGAGTAACCTGCCCTTAACTCTGGGATAAGCCCGGGAAACTGGGTCTAATACTGGATAGGACTGATCATCGCATGGTGGTTGGTTGAAAGTTTTTGACGGTTTTGGATGGACTCGCGGCCTATCAGTTTGTTGGTGGGGTAATGGCCTACCAAGGCTTTGACGGGTAGCCGGCCTGAGAGGGTGACCGGCCACACTGGGACTGAGACACGGCCCAGACTCCTACGGGAGGCAGCAGTGGGGGATCTTGCACAATGGGCGGAAGCCTGATGCAGCGACGCCGCGTGAGGGATGACGGCCTTCGGG…
bASV-94	D_0__Bacteria;D_1__Firmicutes;D_2__Bacilli;D_3__Lactobacillales;D_4__Aerococcaceae;D_5__Facklamia;D_6__uncultured Facklamia sp.	GACGAACGCTGGCGGCGTGCCTAATACATGCAAGTCGAACGCACTGAGGGAGAACTTGTTCTCTTGACGTGAGTGGCGCACGGGTGAGTAACACGTGGGAAACCTACCCTTCAGCGGGGGATAACCATCGGAAACGATGACTAATACCGCATAGACGACAGAACCGCCTGGTTCAATCGGGAAAGACGGCTTCGGCTGTCACTGAAGGATGGTCCCGCGCTGCATTAGCTAGTTGGTAAGGTAACGGCTTACCAAGGCGATGATGCATAGCCGACCTGAGAGGGTGATCGGCCACATTGGGACTGAGACACGGCCCAAACTCCTACGGGAGGCAGCAGTAGGGAATCTTCCGCAATGGACGCAAGTCTGACGGAGCAACGCCGCGTGTGTGAAGAAGGT…
bASV-95	D_0__Bacteria;D_1__Firmicutes;D_2__Bacilli;D_3__Bacillales;D_4__Staphylococcaceae;D_5__Staphylococcus;D_6__Staphylococcus equorum	GATGAACGCTGGCGGCGTGCCTAATACATGCAAGTCGAGCGAACGGATAAGGAGCTTGCTCCTTTGAAGTTAGCGGCGGACGGGTGAGTAACACGTGGGTAACCTACCTATAAGACTGGAATAACTTCGGGAAACCGGAGCTAATGCCGGATAACATTTGGAACCGCATGGTTCTAAAGTAAAAGATGGTTTTGCTATCACTTATAGATGGACCCGCGCCGTATTAGCTAGTTGGTAAGGTAACGGCTTACCAAGGCAACGATACGTAGCCGACCTGAGAGGGTGATCGGCCACACTGGAACTGAGACACGGTCCAGACTCCTACGGGAGGCAGCAGTAGGGAATCTTCCGCAATGGACGAAAGTCTGACGGAGCAACGCCGCGTGAGTGATGAAGGTT…
bASV-96	D_0__Bacteria;D_1__Actinobacteria;D_2__Actinobacteria;D_3__Micrococcales;D_4__Brevibacteriaceae;D_5__Brevibacterium	GACGAACGCTGGCTGCGTGCTTAACACATGCAAGTCGAACGCTGAAGCCCTGGTGCTTGCACCGGGGTGGATGAGTGGCGAACGGGTGAGTAACACGTGAGTAACCTGCCCCCGACTTCGGGATAAGCCCGGGAAACTGGGTCTAATACCGGATATGACGACCGAAGGCATCTTTGGTTGTGGAAAGTTTTTTCGGTTGGGGATGGGCTCGCGGCCTATCAGTTTGTTGGTGAGGTAATGGCTCACCAAGACGACGACGGGTAGCCGGCCTGAGAGGGCGACCGGCCACACTGGGACTGAGACACGGCCCAGACTCCTACGGGAGGCAGCAGTGGGGAATATTGCACAATGGGGGAAACCCTGATGCAGCGACGCAGCGTGCGGGATGACGGCCTTCGG…
bASV-97	D_0__Bacteria;D_1__Actinobacteria;D_2__Actinobacteria;D_3__Micrococcales;D_4__Microbacteriaceae;D_5__Agrococcus;D_6__Agrococcus casei	GACGAACGCTGGCGGCGTGCTTAACACATGCAAGTCGAACGATGAAGCCGGAGCTTGCTCCGGTGGATTAGTGGCGAACGGGTGAGTAACACGTGAGTAATCTGCCCCTGACTCTGGGATAAGCACTGGAAACGGTGTCTAATACTGGATACGAGCTGCGAAGGCATCTTCAGCAGCTGGAAAGAATTTCGGTCAGGGATGAACTCGCGTCCTATCAGTTAGTTGGTGAGGTAATGGCTCACCAAGACGACGACGGGTAGCCGGCCTGAGAGGGTGACCGGCCACACTGGGACTGAGACACGGCCCAGACTCCTACGGGAGGCAGCAGTGGGGAATATTGCACAATGGGCGAAAGCCTGATGCAGCAACGCCGCGTGAGGGATGACGGCCTTCGGGTTG…
bASV-98	D_0__Bacteria;D_1__Firmicutes;D_2__Bacilli;D_3__Lactobacillales;D_4__Aerococcaceae;D_5__Facklamia;D_6__uncultured Facklamia sp.	GACGAACGCTGGCGGCGTGCCTAATACATGCAAGTCGAACGCACTGACGGAGAACTTGTTCTCTTGACGTGAGTGGCGCACGGGTGAGTAACACGTGGGAAACCTACCCTTCAGCGGGGGATAACCATCGGAAACGATGACTAATACCGCATAGACGACAGAACCGCCTGGTTCAATCGGGAAAGACGGCTTCGGCTGTCACTGAAGGATGGTCCCGCGCTGCATTAGCTAGTTGGTAAGGTAACGGCTTACCAAGGCGATGATGCATAGCCGACCTGAGAGGGTGATCGGCCACATTGGGACTGAGACACGGCCCAAACTCCTACGGGAGGCAGCAGTAGGGAATCTTCCGCAATGGACGCAAGTCTGACGGAGCAACGCCGCGTGTGTGAAGAAGGT…
bASV-99	D_0__Bacteria;D_1__Firmicutes;D_2__Bacilli;D_3__Bacillales;D_4__Staphylococcaceae;D_5__Staphylococcus;D_6__Staphylococcus equorum	GATGAACGCTGGCGGCGTGCCTAATACATGCAAGTCGAGCGAACGGATAAGGAGCTTGCTCCTTTGAAGTTAGCGGCGGACGGGTGATTAACACGTGGGTAACCTACCTATAAGACTGGAATAACTTCGGGAAACCGGAGCTAATGCCGGATAACATTTGGAACCGCATGGTTCTAAAGTAAAAGATGGTTTTGCTATCACTTATAGATGGACCCGCGCCGTATTAGCTAGTTGGTAAGGTAACGGCTTACCAAGGCAACGATACGTAGCCGACCTGAGAGGGTGATCGGCCACACTGGAACTGAGACACGGTCCAGACTCCTACGGGAGGCAGCAGTAGGGAATCTTCCGCAATGGACGAAAGTCTGACGGAGCAACGCCGCGTGAGTGATGAAGGTT…
bASV-100	D_0__Bacteria;D_1__Proteobacteria;D_2__Gammaproteobacteria;D_3__Oceanospirillales;D_4__Halomonadaceae;D_5__Halomonas	ATTGAACGCTGGCGGCAGGCCTAACACATGCAAGTCGAGCGGAAACGATGGAAGCTTGCTTCCAGGCGTCGAGCGGCGGACGGGTGAGTAATGCATAGGAATCTGCCCGATAGTGGGGGATAACCTGGGGAAACTCAGGCTAATACCGCATACGTCCTACGGGAGAAAGCAGGGGATCTTCGGACCTTGCGCTATCGGATGAGCCTATGTCGGATTAGTTAGTTGGTGAGGTAATGGCTCACCAAGACCGCGATCCGTAGCTGGTCTGAGAGGATGATCAGCCACACCGGGACTGAGACACGGCCCGGACTCCTACGGGAGGCAGCAGTGGGGAATATTGGACAATGGGCGAAAGCCTGATCCAGCCATGCCGCGTGTGTGAAGAAGGCTTTCGGGTTG…
bASV-101	D_0__Bacteria;D_1__Proteobacteria;D_2__Gammaproteobacteria;D_3__Oceanospirillales;D_4__Halomonadaceae;D_5__Halomonas	ATTGAACGCTGGCGGCAGGCTTAACACATGCAAGTCGAGCGGAAACGATGGAGTGCTTGCACTTCAGGCGTCGAGCGGCGGACGGGTGAGTAATGCATAGGAATCTGCCCGGTCGTGGGGGATAACGTGGGGAAACCCACGCTAATACCGCATACGTCCTACGGGAGAAAGCGGGGTTTCGGCCTCGCGCGATCGGATGAGCCTATGTCGGATTAGCTGGTTGGTGAGGTAAAGGCTCACCAAGGCAACGATCCGTAGCTGGTTTGAGAGGATGATCAGCCACATCGGGACTGAGACACGGCCCGAACTCCTACGGGAGGCAGCAGTGGGGAATATTGGACAATGGGCGCAAGCCTGATCCAGCCATGCCGCGTGTGTGAAGAAGGCTTTCGGGTTGTA…
bASV-102	D_0__Bacteria;D_1__Actinobacteria;D_2__Actinobacteria	GACGAACGCTGGCGGCGTGCTTAACACATGCAAGTCGAACGGTGAAGCCCAGCTTGCTGGGTGGATCAGTGGCGAACGGGTGAGTAACACGTGAGTAACCTGCCCTTCACTTCGGGATAACCTCGGGAAATCGGGGCTAATACTGGATATGACGCTTGCCCGCATGGGTGGGTGTGGAAAGATTTATCGGTGAGGGATGGGCTCGCGGCCTATCAGCTTGTTGGTGGGGTAATGGCCTACCAAGGCGTCGACGGGTAGCCGGCCTGAGAGGGTGACCGGCCACACTGGGACTGAGACACGGCCCAGACTCCTACGGGAGGCAGCAGTGGGGAATATTGCACAATGGGCGAAAGCCTGATGCAGCGACGCCGCGTGAGGGATGACGGCCTTCGGGTTGTA…
bASV-103	D_0__Bacteria;D_1__Proteobacteria;D_2__Gammaproteobacteria;D_3__Oceanospirillales;D_4__Halomonadaceae;D_5__Halomonas	ATTGAACGCTGGCGGCAGGCTTAACACATGCAAGTCGAGCGGAAACGATGGAGTGCTTGCACTTCAGGCGTCGAGCGGCGGACGGGTGAGTAATGCATAGGAATCTGCCCGGTCGTGGGGGATAACGTGGGGAAACCCACGCTAATACCGCATACGTCCTACGGGAGAAAGCGGGGTTTCGGCCTCGCGCGATCGGATGAGCCTATGTCGGATTAGCTGGTTGGTGAGGTAAAGGCTCACCAAGGCAACGATCCGTAGCTGGTTTGAGAGGATGATCAGCCACATCGGGACTGAGACACGGCCCGAACTCCTACGGGAGGCAGCAGTGGGGAATATTGGACAATGGGCGCAAGCCTGATCCAGCCATGCCGCGTGTGTGAAGAAGGCTTTCGGGTTGTA…
bASV-104	D_0__Bacteria;D_1__Firmicutes;D_2__Clostridia;D_3__Clostridiales;D_4__Clostridiaceae 3;D_5__Clostridiisalibacter	GACGAACGCTGGCGGCACGCCTAACACATGCAAGTCGAGCGGAGAAATTAAGATGAACCCTTCGGGGTGATTCTTAATCTTCTTAGCGGCGGACGGGTGAGTAACGCGTGGGAAACCTGCCCTATACAGGAGGATAGCCTCGGGAAACCGGGATTAATACTCCATAACACTAATCTTTCGCATGAAAGATTAGTCAAAACTCCGGTGGTATAGGATGGTCCCGCGTCCCATTAGCTAGTTGGTGAGGTAACTGCTCACCAAGGCAACGATGGGTAGCCGGCCTGAGAGGGTGATCGGCCACACTGGAACTGAGACACGGTCCAGACTCCTACGGGAGGCAGCAGTGGGGAATATTGCACAATGGGGGAAACCCTGATGCAGCGATGCCGCGTGAGCGAT…
bASV-105	D_0__Bacteria;D_1__Actinobacteria;D_2__Actinobacteria;D_3__Micrococcales;D_4__Brevibacteriaceae;D_5__Brevibacterium	GACGAACGCTGGCTGCGTGCTTAACACATGCAAGTCGAACGCTGAAGCCCTGGTGCTTGCACCGGGGTGGATGAGTGGCGAACGGGTGAGTAACACGTGAGTAACCTGCCCCCGACTTCGGGATAAGCCCGGGAAACTGGGTCTAATACCGGATATGACCATGACTCGCATGAGTGATGGTGGAAAGTTTTTTCGGTTGGGGATGGGCTCGCGGCCTATCAGTTTGTTGGTGAGGTAATGGCTCACCAAGACGACGACGGGTAGCCGGCCTGAGAGGGCGACCGGCCACACTGGGACTGAGACACGGCCCAGACTCCTACGGGAGGCAGCAGTGGGGAATATTGCACAATGGGGGAAACCCTGATGCAGCGACGCAGCGTGCGGGATGACGGCCTTCGG…
bASV-106	D_0__Bacteria;D_1__Firmicutes;D_2__Bacilli;D_3__Lactobacillales;D_4__Carnobacteriaceae;D_5__Alkalibacterium;D_6__uncultured Alkalibacterium sp.	GACGAACGCTGGCGGCATGCCTAATACATGCAAGTCGAACGATGATGCACTCTGCTTGCAGAGTGTTGAAGAGTGGCGAACGGGTGAGTAACACGTGGGGAACCTGCCCATAAGTGGGGGATAACATTCGGAAACGGATGCTAATACCGCATAGGTGATTTTAGCGCATGCTTTAATCATTAAAGATGGCTTCGGCTATCGCTTATGGATGGCCCCGCGGCGTATTAGCTAGTTGGTAAGGTAATGGCTTACCAAGGCATTGATACGTAGCCGACCTGAGAGGGTGATCGGCCACACTGGGACTGAGACACGGCCCAGACTCCTACGGGAGGCAGCAGTAGGGAATCTTCCACAATGGGCGAAAGCCTGATGGAGCAATGCCGCGTGAGTGAAGAAGGT…
bASV-107	D_0__Bacteria;D_1__Firmicutes;D_2__Bacilli;D_3__Bacillales;D_4__Staphylococcaceae;D_5__Staphylococcus;D_6__Staphylococcus equorum	GATGAACGCTGGCGGCGTGCCTAATACATGCAAGTCGAGCGAACGGATAAGGAGCTTGCTCCTTTGAAGTTAGCGGCGGACGGGTGAGTAACACGTGGGTAACCTACCTATAAGACTGGAATAACTTCGGGAAACCGGAGCTAATGCCGGATAACATTTGGAACCGCATGGTTCTAAAGTAAAAGATGGTTTTGCTATCACTTATAGTTGGACCCGCGCCGTATTAGCTAGTTGGTAAGGTAACGGCTTACCAAGGCAACGATACGTAGCCGACCTGAGAGGGTGATCGGCCACACTGGAACTGAGACACGGTCCAGACTCCTACGGGAGGCAGCAGTAGGGAATCTTCCGCAATGGACGAAAGTCTGACGGAGCAACGCCGCGTGAGTGATGAAGGTT…
bASV-108	D_0__Bacteria;D_1__Firmicutes;D_2__Bacilli;D_3__Bacillales;D_4__Staphylococcaceae;D_5__Staphylococcus;D_6__Staphylococcus equorum	GATGAACGCTGGCGGCGTGCCTAATACATGCAAGTCGAGCGAACGGATAAGGAGCTTGCTCCTTTGAAGTTAGCGGCGGACGGGTGAGTAACACGTGGGTAACCTACCTATAAGACTGGAATAACTTCGGGAAACCGGAGCTAATGCCGGATAACATTTGGAACCGCATGGTTCTAAAGTAAAAGATGGTTTTGCTATCACTTATAGATGGACCCGCGCCGTATTAGCTAGTTGGTAAGGTAACGGCTTACCAAGGCAACGATACGTAGCCGACCTGAGAGGGTGATCGGCCACACTGGAACTGAGACACGGTCCAGACTCCTACGGGAGGCAGCAGTAGGGAATCTTCCGCAATGGACGAAAGTCTGACGGAGCAACGCCGCGTGAGTGATGAAGGTT…
bASV-109	D_0__Bacteria;D_1__Proteobacteria;D_2__Gammaproteobacteria;D_3__Betaproteobacteriales;D_4__Burkholderiaceae;D_5__Advenella;D_6__Advenella kashmirensis subsp. kashmirensis	ATTGAACGCTAGCGGGATGCCTTACACATGCAAGTCGAACGGCAGCGGAAAAGTAGCTTGCTACTTTTGCCGGCGAGTGGCGAACGGGTGAGTAATGTATCGGAACGTGCCCAGTAGCGGGGGATAACTACGCGAAAGCGTGGCTAATACCGCATACGCCCTACGGGGGAAAGGGGGGGATCTTAGGACCTCTCACTATTGGAGCGGCCGATATCGGATTAGCTAGTTGGTGGGGTAAAGGCCTACCAAGGCAACGATCCGTAGCTGGTTTGAGAGGACGACCAGCCACACTGGGACTGAGACACGGCCCAGACTCCTACGGGAGGCAGCAGTGGGGAATTTTGGACAATGGGGGAAACCCTGATCCAGCCATCCCGCGTGTGCGATGAAGGCCTTCGG…
bASV-110	D_0__Bacteria;D_1__Proteobacteria;D_2__Gammaproteobacteria;D_3__Alteromonadales;D_4__Marinobacteraceae;D_5__Marinobacter;D_6__Marinobacter maritimus	ATTGAACGCTGGCGGCAGGCTTAACACATGCAAGTCGAGCGGAAACGATGATAGCTTGCTATCAGGCGTCGAGCGGCGGACGGGTGAGTAATGCTTAGGAATCTGCCCAGTAGTAGGGGATAGCCCGGGGAAACTCGGATTAATACCGTATACGCCCTTTTGGGGAAAGCAGGGGATCTTCGGACCTTGCGCTATTGAATGAGCCTAAGTCGGATTAGCTGGTTGGTGGGGTAATGGCCTACCAAGGCAACGATCCGTAGCTGGTCTGAGAGGATGATCAGCCACATCGGGACTGAGACACGGCCCGAACTCCTACGGGAGGCAGCAGTGGGGAATATTGGACAATGGGCGCAAGCCTGATCCAGCCATGCCGCGTGTGTGAAGAAGGCTTTCGGGTTG…
bASV-111	D_0__Bacteria;D_1__Actinobacteria;D_2__Actinobacteria;D_3__Micrococcales;D_4__Microbacteriaceae;D_5__Microbacterium;D_6__Microbacterium gubbeenense DSM 15944	GATGAACGCTGGCGGCGTGCTTAACACATGCAAGTCGAACGATGAAGCCCAGCTTGCTGGGTGGATTAGTGGCGAACGGGTGAGTAACACGTGAGCAACCTGCCCCGAACTTCGGGATAACAGCTGGAAACAGCTGCTAATACCGGATATGCACTTGAACCGCATGGTTACTTGTGGGAAAGATTTTTCGGTTCGGGAGGGGCTCGCGGCCTATCAGCTTGTTGGTGAGGTAATGGCTCACCAAGGCGTCGACGGGTAGCCGGCCTGAGAGGGTGACCGGCCACACTGGGACTGAGACACGGCCCAGACTCCTACGGGAGGCAGCAGTGGGGAATATTGCACAATGGGCGCAAGCCTGATGCAGCAACGCCGCGTGAGGGATGACGGCCTTCGGGTTGT…
bASV-112	D_0__Bacteria;D_1__Firmicutes;D_2__Bacilli;D_3__Lactobacillales;D_4__Carnobacteriaceae;D_5__Atopostipes;D_6__uncultured bacterium	GACGAACGCTGGCGGCATGCCTAATACATGCAAGTCGAACGATGACGCTTCCTGCTTGCAGGAAGTCGATTAGTGGCGAACGGGTGAGTAACACGTGGGAAATCTGCCCATCAGTGAGGAATAACATTCGGAAACGGATGCTAATACCTCATATGTTCTTTGACCTCCTGGTCAATGAATAAAAGACGGCCTTTGTGCTGTCGCTGATGGATGATCCCGCGGCGTATTAGTTAGTTGGTGAGGTAATGGCTCACCAAGACGATGATACGTAGCCGACCTGAGAGGGTGATCGGCCACACTGGAACTGAGATACGGTCCAGACTCCTACGGGAGGCAGCAGTAGGGAATCTTCCACAATGGGCGCAAGCCTGATGGAGCAATGCCGCGTGAATGAAGAAG…
bASV-113	D_0__Bacteria;D_1__Firmicutes;D_2__Bacilli;D_3__Lactobacillales;D_4__Carnobacteriaceae;D_5__Atopostipes;D_6__uncultured bacterium	GACGAACGCTGGCGGCATGCCTAATACATGCAAGTCGAACGCTGAAGCACTCTGCTTGCAGAGTGTGGATGAGTGGCGAACGGGTGAGTAACACGTGGGGAATCTGCCTAGGAGTGAGGGACAACATTCGGAAACGGATGCTAATACCTTATATCTTATTGGACCGCATGGTCCATTAATGAAAGACGGCTTCGGCTGTCGCTCTTAGATGATCCCGCGGCGTATTAGTTAGTTGGTGAGGTAATGGCTCACCAAGACCATGATACGTAGCCGACCTGAGAGGGTGATCGGCCACACTGGGACTGAGACACGGCCCAGACTCCTACGGGAGGCAGCAGTAGGGAATCTTCCACAATGGGTGCAAACCTGATGGAGCAATGCCGCGTGAATGAAGAAGGT…
bASV-114	D_0__Bacteria;D_1__Actinobacteria;D_2__Actinobacteria;D_3__Micrococcales;D_4__Dermabacteraceae;D_5__Brachybacterium;D_6__uncultured bacterium	GACGAACGCTGGCGGCGTGCTTAACACATGCAAGTCGAACGATGACGGTGGTGCTTGCACCACCTGATTAGTGGCGAACGGGTGAGTAACACGTGAGTAACCTGCCCTTCACTTCGGGATAACCTCGAGAAATCGAGGCTAATACCGGATATGAACTCCTGCCGCATGGTGGGGGTTGGAAAGATTTATCGGTGAAGGATGGACTCGCGGCCTATCAGTTTGTTGGTGAGGTAATGGCTCACCAAGGCGATGACGGGTAGCCGGCCTGAGAGGGCGACCGGCCACACTGGGACTGAGACACGGCCCAGACTCCTACGGGAGGCAGCAGTGGGGAATATTGCACAATGGGCGAAAGCCTGATGCAGCGACGCCGCGTGGGGGATGACGGCCTTCGGGTTG…
bASV-115	D_0__Bacteria;D_1__Actinobacteria;D_2__Actinobacteria;D_3__Micrococcales;D_4__Ruaniaceae;D_5__Ruania	GACGAACGCTGGCGGCGTGCTTAACACATGCAAGTCGAACGATGATCCTGGTGCTTGCACTGGGGGATTAGTGGCGAACGGGTGAGTAACACGTGAGTAACCTGCCCTCTTCTCTGGGATAAGCGCTGGAAACGGCGTCTAATACTGGATATTCGGGTCCTGCTGCATGGTGGGGTTCGGAAAGATCTATTGGTGGGGGATGGACTCGCGGCCTATCAGCTTGTTGGTGGGGTAATGGCCTACCAAGGCGACGACGGGTAGCCGGCCTGAGAGGGTGACCGGCCACACTGGGACTGAGACACGGCCCAGACTCCTACGGGAGGCAGCAGTGGGGAATCTTGCACAATGGGCGAAAGCCTGATGCAGCGACGCCGCGTGAGGGATGACGGCCTTCGGGTT…
bASV-116	D_0__Bacteria;D_1__Proteobacteria;D_2__Gammaproteobacteria;D_3__Oceanospirillales;D_4__Halomonadaceae;D_5__Cobetia	ATTGAACGCTGGCGGCAGGCTTAACACATGCAAGTCGAGCGGAAACGATTCTAGCTTGCTAGAAGGCGTCGAGCGGCGGACGGGTGAGTAATGCATGGGAATCTGCCCGATAGTGGGGGACAACCTGGGGAAACTCAGGCTAATACCGCATACGTCCTACGGGAGAAAGCAGGGGATCTTCGGACCTTGCGCTATCGGATGAGCCCATGTCGGATTAGCTTGTTGGTGAGGTAACGGCTCACCAAGGCGACGATCCGTAGCTGGTCTGAGAGGATGATCAGCCACACTGGGACTGAGACACGGCCCAGACTCCTACGGGAGGCAGCAGTGGGGAATATTGGACAATGGGCGAAAGCCTGATCCAGCCATGCCGCGTGTGTGAAGAAGGCCTTCGGGTTG…
bASV-117	D_0__Bacteria;D_1__Actinobacteria;D_2__Actinobacteria;D_3__Micrococcales;D_4__Microbacteriaceae;D_5__Microbacterium;D_6__Microbacterium halotolerans	GATGAACGCTGGCGGCGTGCTTAACACATGCAAGTCGAACGATGAAGCTCCAGCTTGCTGGAGTGGATTAGTGGCGAACGGGTGAGTAACACGTGAGCAACCTGCCCCTGACTCTGGGATAAGCGCTGGAAACGGCGTCTAATACTGGATATGCACTGTAGCCGCATGGTTTGCAGTGGGAAAGATTTATCGGTTGGGGATGGGCTCGCGGCCTATCAGCTTGTTGGTGAGGTAATGGCTCACCAAGGCGTCGACGGGTAGCCGGCCTGAGAGGGTGACCGGCCACACTGGGACTGAGACACGGCCCAGACTCCTACGGGAGGCAGCAGTGGGGAATATTGCACAATGGGCGCAAGCCTGATGCAGCAACGCCGCGTGAGGGATGACGGCCTTCGGGTT…
bASV-118	D_0__Bacteria;D_1__Actinobacteria;D_2__Actinobacteria;D_3__Micrococcales;D_4__Micrococcaceae;D_5__uncultured;D_6__uncultured bacterium	GATGAACGCTGGCGGCGTGCTTAACACATGCAAGTCGAACGATGAAGACTCCTGCTTGCAGGGGTTGGATTAGTGGCGAACGGGTGAGTATCACGTGAGTAACCTTCCCTTGACTCTGGGATAAGCCCGGGAAACTGGGTCTAATACTGGATATGACCTTCCATCGCATGGTGGAAGGTGGAAAGATTTATCGGTCTTGGATGGACTCGCGGCCTATCAGCTTGTTGGTGAGGTAATGGCTCACCAAGGCGACGACGGGTAGCCGGCCTGAGAGGGTGACCGGCCACACTGGGACTGAGACACGGCCCAGACTCCTACGGGAGGCAGCAGTGGGGAATATTGCACAATGGGCGCAAGCCTGATGCAGCGACGCCGCGTGAGGGATGACGGCCTTCGGGT…
bASV-119	D_0__Bacteria;D_1__Firmicutes;D_2__Bacilli;D_3__Bacillales;D_4__Staphylococcaceae;D_5__Staphylococcus	GACGAACGCTGGCGGCATGCCTAATACATGCAAGTCGAACGATGATGCACTCTGCTTGCAGAGTGTTGAAGAGTGGCGAACGGGTGAGTAACACGTGGGGAACCTGCCCATAAGTGGGGGATAACATTCGGAAACGGATGCTAATACCGCATAGGTGATTTTAGCGCATGCTTTAATCATTAAAGATGGCTTCGGCTATCGCTTATGGATGGCCCCGCGGCGTATTAGCTAGTTGGTAAGGTAATGGCTTACCAAGGCATTGATACGTAGCCGACCTGAGAGGGTGATCGGCCACACTGGAACTGAGACACGGTCCAGACTCCTACGGGAGGCAGCAGTAGGGAATCTTCCGCAATGGACGAAAGTCTGACGGAGCAACGCCGCGTGAGTGATGAAGGT…
bASV-120	D_0__Bacteria;D_1__Actinobacteria;D_2__Actinobacteria;D_3__Corynebacteriales;D_4__Corynebacteriaceae;D_5__Corynebacterium 1;D_6__Corynebacterium casei LMG S-19264	GATGAACGCTGGCGGCGTGCTTAACACATGCAAGTCGAACGGAAAGGCCTCAGCTTGCTGGGGTACTCGAGTGGCGAACGGGTGAGTAACACGTGGGTGATCTGCCCTGCACTTTGGGATAAGCTTGGGAAACTGGGTCTAATACCGAATATGACCACTTCTTGGATGTTGTGGTGGAAAGCTTTTGCGGTGTGGGATGAGCCTGCGGCCTATCAGCTTGTTGGTGGGGTAATGGCCTACCAAGGCGGCGACGGGTATCCGGCCTGAGAGGGTGTACGGACACATTGGGACTGAGATACGGCCCAGACTCCTACGGGAGGCAGCAGTGGGGAATATTGCACAATGGGCGCAAGCCTGATGCAGCGACGCCGCGTGGGGGATGAAGGCCTTCGGGTTGTA…
bASV-121	D_0__Archaea	AACTTCGGAGAGTTCCGCGAACTATTGGAATACAAGGCCGACTGGTACGGCAAGGAAGTCGCCGTGATCGACCGGTTCTATCCATCGTCCAAGCGGTGTAGCGAGTGTGGACGGATCAACCAGGAATTGAAACTGGGCCACCGTTTCTGGACCTGCCCCTGTGGAGCCCACCACGACCGCGACATCAACGCGGCGAAGAACATTAAAGCTGCCGGGCTGGCAGTGTTAGCTTCTGGAGACTAGATAAGACTGGCGCAACCCCTTACAGGGCTAAGCCAGCACCAGTCTGTGAAGGAAGAATCCCCCGGCTTCAGCCGTGGGGAGAAGTCAAGGTCAAGCGTAGTATCCCACCGGCTCCACGCCCTCGCCTGGGGCGACGCCAAAGGACACTAAGGACAA…
bASV-122	D_0__Bacteria;D_1__Firmicutes;D_2__Bacilli;D_3__Bacillales;D_4__Staphylococcaceae;D_5__Staphylococcus	GACGAACGCTGGCGGCATGCCTAATACATGCAAGTCGAACGATGATGCACTCTGCTTGCAGAGTGTTGAAGAGTGGCGAACGGGTGAGTAACACGTGGGGAACCTGCCCATAAGTGGGGGATAACATTCGGAAACGGATGCTAATACCGCATAGGTGATTTTAGCGCATGCTTTAATCATTAAAGATGGCTTCGGCTATCGCTTATGGATGGCCCCGCGGCGTATTAGCTAGTTGGTAAGGTAATGGCTTACCAAGGCATTGATACGTAGCCGACCTGAGAGGGTGATCGGCCACACTGGGACTGAGACACGGCCCAGACTCCTACGGGAGGCAGCAGTAGGGAATCTTCCGCAATGGACGAAAGTCTGACGGAGCAACGCCGCGTGAGTGATGAAGGT…
bASV-123	D_0__Bacteria;D_1__Actinobacteria;D_2__Actinobacteria;D_3__Micrococcales;D_4__Intrasporangiaceae;D_5__Janibacter	GACGAACGCTGGCGGCGTGCTTAACACATGCAAGTCGAACGGTGAAGCTCAGCTTGCTGGGTGGATCAGTGGCGAACGGGTGAGTAACACGTGAGCAACCTGCCCCTGACTCTGGAATAAGCGCTGGAAACGGCGTCTAATACTGGATATGACATCAAGCCGCATGGTTATGGTGTGGAAAGTTTTTCGGTTGGGGATGGGCTCGCGGCCTATCAGCTTGTTGGTGAGGTAATGGCTTACCAAGGCGACGACGGGTAGCCGGCCTGAGAGGGCGACCGGCCACACTGGGACTGAGACACGGCCCAGACTCCTACGGGAGGCAGCAGTGGGGAATATTGCACAATGGGCGAAAGCCTGATGCAGCGACGCCGCGTGAGGGATGACGGCCTTCGGGTTGTA…
bASV-124	D_0__Bacteria;D_1__Bacteroidetes;D_2__Bacteroidia;D_3__Flavobacteriales;D_4__Flavobacteriaceae;D_5__Psychroflexus;D_6__Psychroflexus halocasei	GATGAACGCTAGCGGCAGGCTTAACACATGCAAGTCGAGGGGTAACATTAGTGCTTGCACTAGATGACGACCGGCGGATGGGTGAGTAACGCGTATACAATTTGCCTTACAGAGAGGGATAGCCCGAAGAAATTTGGATTAACATCTCATGGTGTTATTGATCGGCATCGATTGATAATTAAACATTTATGGTTGTAAGATAAGTATGCGTCCTATTAGCTAGATGGTGTGGTAACGGCACACCATGGCGACGATAGGTAGGGGTCCTGAGAGGGAGATCCCCCACACTGGTACTGAGACACGGACCAGACTCCTACGGGAGGCAGCAGTGAGGAATATTGGACAATGGAGGCAACTCTGATCCAGCCATGCCGCGTGCAGGAAGACTGCCCTATGGGT…
bASV-125	D_0__Bacteria;D_1__Proteobacteria;D_2__Gammaproteobacteria;D_3__Oceanospirillales;D_4__Halomonadaceae;D_5__Chromohalobacter	ATTGAACGCTGGCGGCAGGCCTAACACATGCAAGTCGAGCGGAAACGATCCTAGCTTGCTAGGAGGCGTCGAGCGGCGGACGGGTGAGTAATGCATAGGAATCTACCCAGTCGTGGGGGATAACCTGAGGAAACTCAGGCTAATACCGCATACGTCCTACGGGAGAAAGCGGGGGCTCTTCGGACCTCGCGCGATTGGATGAGCCTATGTCGGATTAGCTAGTTGGTAAGGTAACGGCTTACCAAGGCGACGATCCGTAGCTGGTCTGAGAGGATGATCAGCCACACCGGGACTGAGACACGGCCCGGACTCCTACGGGAGGCAGCAGTGGGGAATATTGGACAATGGGCGAAAGCCTGATCCAGCCATGCCGCGTGTGTGAAGAAGGCTTTCGGGTTG…
bASV-126	D_0__Bacteria;D_1__Firmicutes;D_2__Bacilli;D_3__Bacillales;D_4__Staphylococcaceae;D_5__Staphylococcus	GATGAACGCTGGCGGCGTGCCTAATACATGCAAGTCGAGCGAACGGATAAGGAGCTTGCTCCTTTGAAGTTAGCGGCGGACGGGTGAGTAACACGTGGGTAACCTACCTATAAGACTGGAATAACTTCGGGAAACCGGAGCTAATGCCGGATAACATTTGGAACCGCATGGTTCTAAAGTAAAAGATGGTTTTGCTATCACTTATAGATGGACCCGCGCCGTATTAGCTAGTTGGTAAGGTAACGGCTTACCAAGGCAACGATACGTAGCCGACCTGAGAGGGTGATCGGCCACACTGGAACTGAGACACGGTCCAGACTCCTACGGGAGGCAGCAGTAGGGAATCTTCCGCAATGGACGAAAGTCTGACGGAGCAACGCCGCGTGAGTGATGAAGGTT…
bASV-127	D_0__Bacteria;D_1__Actinobacteria;D_2__Actinobacteria;D_3__Micrococcales;D_4__Brevibacteriaceae;D_5__Brevibacterium	GACGAACGCTGGCGGCGTGCTTAACACATGCAAGTCGAACGATGACGGTGGTGCTTGCACCACCTGATTAGTGGCGAACGGGTGAGTAACACGTGAGTAACCTGCCCTTCACTTCGGGATAACCTCGAGAAATCGAGGCTAATACCGGATATGAACTCCTGCCGCATGGTGGGGGTTGGAAAGATTTATCGGTGAAGGATGGACTCGCGGCCTATCAGTTTGTTGGTGAGGTAATGGCTCACCAAGGCGATGACGGGTAGCCGGCCTGAGAGGGCGACCGGCCACACTGGGACTGAGACACGGCCCAGACTCCTACGGGAGGCAGCAGTGGGGAATATTGCACAATGGGCGAAAGCCTGATGCAGCGACGCCGCGTGGGGGATGACGGCCTTCGGGTTG…
bASV-128	D_0__Bacteria;D_1__Actinobacteria;D_2__Actinobacteria;D_3__Micrococcales;D_4__Microbacteriaceae;D_5__Microbacterium;D_6__Microbacterium gubbeenense DSM 15944	GATGAACGCTGGCGGCGTGCTTAACACATGCAAGTCGAACGATGAAGCCCAGCTTGCTGGGTGGATTAGTGGCGAACGGGTGAGTAACACGTGAGCAACCTGCCCCGAACTTCGGGATAACAGCTGGAAACAGCTGCTAATACCGGATATGCACTTGAACCGCATGGTTACTTGTGGGAAAGATTTTTCGGTTCGGGAGGGGCTCGCGGCCTATCAGCTTGTTGGTGAGGTAATGGCTCACCAAGGCGTCGACGGGTAGCCGGCCTGAGAGGGTGACCGGCCACACTGGGACTGAGACACGGCCCAGACTCCTACGGGAGGCAGCAGTGGGGAATATTGCACAATGGGCGCAAGCCTGATGCAGCAACGCCGCGTGAGGGATGACGGCCTTCGGGTTGT…
bASV-129	D_0__Bacteria;D_1__Actinobacteria;D_2__Actinobacteria;D_3__Micrococcales;D_4__Ruaniaceae;D_5__Ruania	GACGAACGCTGGCGGCGTGCTTAACACATGCAAGTCGAACGATGATCCTGGTGCTTGCACTGGGGGATTAGTGGCGAACGGGTGAGTAACACGTGAGTAACCTGCCCTCTTCTCTGGGATAAGCGCTGGAAACGGCGTCTAATACTGGATATTCGGGTCCTGCTGCATGGTGGGGTTCGGAAAGATTTATTGGTGGGGGATGGACTCGCGGCCTATCAGCTTGTTGGTGGGGTAATGGCCTACCAAGGCGACGACGGGTAGCCGGCCTGAGAGGGTGACCGGCCACACTGGGACTGAGACACGGCCCAGACTCCTACGGGAGGCAGCAGTGGGGAATCTTGCACAATGGGCGAAAGCCTGATGCAGCGACGCCGCGTGAGGGATGACGGCCTTCGGGTT…
bASV-130	D_0__Bacteria;D_1__Actinobacteria;D_2__Actinobacteria;D_3__Micrococcales;D_4__Microbacteriaceae;D_5__Microbacterium;D_6__Microbacterium gubbeenense DSM 15944	GATGAACGCTGGCGGCGTGCTTAACACATGCAAGTCGAACGATGAAGCCCAGCTTGCTGGGTGGATTAGTGGCGAACGGGTGAGTAACACGTGAGCAACCTGCCCCGAACTTCGGGATAACAGTTGGAAACAGCTGCTAATACCGGATATGCACTTGAACCGCATGGTTACTTGTGGGAAAGATTTTTCGGTTCGGGAGGGGCTCGCGGCCTATCAGCTTGTTGGTGAGGTAATGGCTCACCAAGGCGTCGACGGGTAGCCGGCCTGAGAGGGTGACCGGCCACACTGGGACTGAGACACGGCCCAGACTCCTACGGGAGGCAGCAGTGGGGAATATTGCACAATGGGCGCAAGCCTGATGCAGCAACGCCGCGTGAGGGATGACGGCCTTCGGGTTGT…
bASV-131	Unassigned	GTCCATGGAGCCTTCCGCAGCTTCCCCTTTGGCTTGGCGCTGACACCTGAAGGCTTCTTAGGAGCATCGTACGTCTGAGAATCAGTGTCGAAATCGTCGTACTCTGGGCTCATGCAGTGGGCATCGTCGGAAGTAAACGATATACGGCTGAAGAGGGACGCGCTCGTGTGAGTGGATCGGGCGGTCGACGGCCTGCTGGACTCGCACTCGGGGCTCGATTCGTCGCTGCTCCATGTGGAGTCGATCGTCCAGTCGGGGTAATGTCTCGACGGCGGGCTGGGTGCGGACTCCGGCTCGGGCGTCTTTGGAGGGAACGGCGCACACCTGACCTTGTAGTGCGCGATGGCATCATCGCCGGTATGTATCCGAGGCGGAGGAGGACACTGCATGGGCTCCTCG…
bASV-132	D_0__Bacteria;D_1__Firmicutes;D_2__Bacilli;D_3__Lactobacillales;D_4__Lactobacillaceae;D_5__Lactobacillus	GATGAACGCTGGCGGCGTGCCTAATACATGCAAGTCGAACGAGTTCTCGTTGATGATCGGTGCTTGCACCGAGATTCAACATGGAACGAGTGGCGGACGGGTGAGTAACACGTGGGTAACCTGCCCTTAAGTGGGGGATAACATTTGGAAACAGATGCTAATACCGCATAGATCCAAGAACCGCATGGTTCTTGGCTGAAAGATGGCGTAAGCTATCGCTTTTGGATGGACCCGCGGCGTATTAGCTAGTTGGTGAGGTAATGGCTCACCAAGGCGATGATACGTAGCCGAACTGAGAGGTTGATCGGCCACATTGGGACTGAGACACGGCCCAAACTCCTACGGGAGGCAGCAGTAGGGAATCTTCCACAATGGACGCAAGTCTGATGGAGCAACGCC…
bASV-133	D_0__Bacteria;D_1__Actinobacteria;D_2__Actinobacteria;D_3__Micrococcales;D_4__Microbacteriaceae;D_5__Microbacterium;D_6__Microbacterium faecale	GATGAACGCTGGCGGCGTGCTTAACACATGCAAGTCGAACGATGAAGCACCAGCTTGCTGGTGTGGATTAGTGGCGAACGGGTGAGTAACACGTGAGCAACCTGCCCCGGACTTCGGGATAACAGCTGGAAACAGTTGCTAATACCGGATATGCACGAGAACCGCATGGTTACTTGTGGGAAAGATTTATCGGTCCGGGAGGGGCTCGCGGCCTATCAGCTTGTTGGTGAGGTAATGGCTCACCAAGGCGTCGACGGGTAGCCGGCCTGAGAGGGTGACCGGCCACACTGGGACTGAGACACGGCCCAGACTCCTACGGGAGGCAGCAGTGGGGAATATTGCACAATGGGCGCAAGCCTGATGCAGCAACGCCGCGTGGGGGATGACGGCCTTCGGGTT…
bASV-134	D_0__Bacteria;D_1__Actinobacteria;D_2__Actinobacteria;D_3__Corynebacteriales;D_4__Corynebacteriaceae;D_5__Corynebacterium 1;D_6__Corynebacterium casei LMG S-19264	GATGAACGCTGGCGGCGTGCTTAACACATGCAAGTCGAACGGAAAGGCCTCAGCTTGCTGGGGTACTCGAGTGGCGAACGGGTGAGTAACACGTGGGTGATCTGCCCTGCACTTTGGGATAAGCTTGGGAAACTGGGTCTAATACCGAATATGACCACTTCTTGGATGTTGTGGTGGAAAGCTTTTGCGGTGTGGGATGAGCCTGCGGCCTATCAGCTTGTTGGTGGGGTAATGGCCTACCAAGGCGGCGACGGGTATCCGGCCTGAGAGGGTGTACGGACACATTGGGACTGAGATACGGCCCAGACTCCTACGGGAGGCAGCAGTGGGGAATATTGCACAATGGGCGCAAGCCTGATGCAGCGACGCCGCGTGGGGGATGAAGGCCTTCGGGTTGTA…
